# Supplementary material for: Genome and transcriptome-wide study of carbamoyltransferase genes in major fleshy fruits: A multi-omics study of evolution and functional significance
Source: Front Plant Sci. 2022 Nov 3;13:994159. doi: 10.3389/fpls.2022.994159 (PMC9669488; doi:10.3389/fpls.2022.994159)
Supplement: Supplementary file 5 [file DataSheet_1.csv]

Chromosome	Region	Name	Total coverage	Strand coverage	Context coverage	Methylated coverage	Methylation level
MdOTcase1	145	CHG	14	5	4	1	0.25
MdOTcase1	156	CHG	14	6	5	1	0.2
MdOTcase1	202	CHH	19	7	7	1	0.1428571429
MdOTcase1	205	CHH	19	7	7	1	0.1428571429
MdOTcase1	210	CHG	17	7	7	1	0.1428571429
MdOTcase1	217	CHH	16	7	7	1	0.1428571429
MdOTcase1	229	CHH	17	7	7	1	0.1428571429
MdOTcase1	complement(254)	CpG	22	14	14	1	0.0714285714
MdOTcase1	complement(255)	CHG	22	14	14	1	0.0714285714
MdOTcase1	complement(256)	CHH	22	14	14	1	0.0714285714
MdOTcase1	complement(270)	CHH	25	17	15	1	0.0666666667
MdOTcase1	complement(271)	CHH	26	18	15	1	0.0666666667
MdOTcase1	281	CHH	27	9	9	1	0.1111111111
MdOTcase1	complement(288)	CpG	29	20	19	1	0.0526315789
MdOTcase1	complement(314)	CHH	32	23	22	1	0.0454545455
MdOTcase1	complement(326)	CHH	33	23	23	1	0.0434782609
MdOTcase1	complement(339)	CHH	34	22	21	1	0.0476190476
MdOTcase1	348	CHH	33	11	11	1	0.0909090909
MdOTcase1	complement(365)	CpG	31	21	21	1	0.0476190476
MdOTcase1	complement(367)	CpG	33	23	23	1	0.0434782609
MdOTcase1	complement(380)	CHH	36	23	23	1	0.0434782609
MdOTcase1	392	CHH	36	12	12	1	0.0833333333
MdOTcase1	complement(415)	CHH	34	23	23	1	0.0434782609
MdOTcase1	complement(416)	CHH	33	22	22	1	0.0454545455
MdOTcase1	complement(429)	CHH	31	20	20	1	0.05
MdOTcase1	553	CHG	24	13	13	1	0.0769230769
MdOTcase1	complement(736)	CHH	18	6	5	1	0.2
MdOTcase1	complement(817)	CHH	19	9	9	1	0.1111111111
MdOTcase1	857	CpG	16	10	10	2	0.2
MdOTcase1	complement(858)	CpG	16	6	6	1	0.1666666667
MdOTcase1	943	CHH	20	11	11	1	0.0909090909
MdOTcase1	997	CpG	18	10	10	5	0.5
MdOTcase1	complement(998)	CpG	18	8	8	3	0.375
MdOTcase1	1008	CpG	19	10	10	3	0.3
MdOTcase1	complement(1009)	CpG	19	9	9	2	0.2222222222
MdOTcase1	1065	CHH	20	9	9	1	0.1111111111
MdOTcase1	1066	CHH	20	9	9	1	0.1111111111
MdOTcase1	1078	CpG	16	8	8	2	0.25
MdOTcase1	complement(1079)	CpG	16	8	8	4	0.5
MdOTcase1	1096	CpG	18	8	4	4	1
MdOTcase1	complement(1097)	CpG	18	10	10	5	0.5
MdOTcase1	1102	CpG	19	9	8	3	0.375
MdOTcase1	complement(1103)	CpG	19	10	10	5	0.5
MdOTcase1	complement(1114)	CHH	19	10	10	1	0.1
MdOTcase1	1145	CpG	22	10	9	2	0.2222222222
MdOTcase1	complement(1146)	CpG	22	12	12	6	0.5
MdOTcase1	complement(1159)	CHH	20	10	10	1	0.1
MdOTcase1	complement(1172)	CHH	20	11	11	1	0.0909090909
MdOTcase1	complement(1176)	CHH	20	11	11	1	0.0909090909
MdOTcase1	complement(1180)	CHH	19	10	10	1	0.1
MdOTcase1	complement(1188)	CHH	18	9	9	1	0.1111111111
MdOTcase1	complement(1216)	CHH	23	11	11	1	0.0909090909
MdOTcase1	complement(1217)	CHH	23	11	11	1	0.0909090909
MdOTcase1	1222	CHH	24	12	12	1	0.0833333333
MdOTcase1	1224	CpG	24	12	12	11	0.9166666667
MdOTcase1	complement(1225)	CpG	24	12	12	10	0.8333333333
MdOTcase1	1241	CpG	26	13	13	13	1
MdOTcase1	complement(1242)	CpG	27	13	13	11	0.8461538462
MdOTcase1	1244	CHH	27	14	14	1	0.0714285714
MdOTcase1	1255	CpG	28	14	14	13	0.9285714286
MdOTcase1	complement(1256)	CpG	28	14	13	11	0.8461538462
MdOTcase1	1264	CHH	28	13	13	1	0.0769230769
MdOTcase1	1292	CHH	26	12	12	1	0.0833333333
MdOTcase1	1297	CHH	25	12	12	1	0.0833333333
MdOTcase1	1303	CpG	26	13	13	5	0.3846153846
MdOTcase1	complement(1304)	CpG	26	13	12	5	0.4166666667
MdOTcase1	1379	CpG	32	14	8	8	1
MdOTcase1	complement(1380)	CpG	31	17	17	4	0.2352941176
MdOTcase1	complement(1385)	CHH	33	19	18	1	0.0555555556
MdOTcase1	complement(1395)	CHH	30	17	17	1	0.0588235294
MdOTcase1	1417	CHH	29	14	14	1	0.0714285714
MdOTcase1	1430	CHG	30	17	16	1	0.0625
MdOTcase1	complement(1438)	CHH	32	14	14	1	0.0714285714
MdOTcase1	complement(1447)	CHH	32	14	14	1	0.0714285714
MdOTcase1	complement(1458)	CpG	32	16	15	1	0.0666666667
MdOTcase1	complement(1460)	CHH	32	16	15	1	0.0666666667
MdOTcase1	complement(1464)	CHH	33	16	16	1	0.0625
MdOTcase1	complement(1494)	CHH	33	17	17	1	0.0588235294
MdOTcase1	1556	CHH	30	13	12	1	0.0833333333
MdOTcase1	complement(1593)	CHG	24	15	15	1	0.0666666667
MdOTcase1	1610	CpG	23	12	12	5	0.4166666667
MdOTcase1	complement(1611)	CpG	23	11	11	2	0.1818181818
MdOTcase1	complement(1683)	CHH	29	12	12	1	0.0833333333
MdOTcase1	1691	CHH	27	15	14	2	0.1428571429
MdOTcase1	1783	CHH	32	17	16	1	0.0625
MdOTcase1	1787	CpG	31	16	16	14	0.875
MdOTcase1	complement(1788)	CpG	30	14	14	12	0.8571428571
MdOTcase1	1795	CHG	29	16	16	1	0.0625
MdOTcase1	complement(1797)	CHG	29	13	13	1	0.0769230769
MdOTcase1	1800	CpG	27	15	14	14	1
MdOTcase1	complement(1801)	CpG	26	12	12	12	1
MdOTcase1	1820	CpG	25	14	14	14	1
MdOTcase1	complement(1821)	CpG	25	11	11	11	1
MdOTcase1	1832	CpG	26	14	14	14	1
MdOTcase1	complement(1833)	CpG	26	12	12	12	1
MdOTcase1	1862	CpG	27	15	15	5	0.3333333333
MdOTcase1	complement(1863)	CpG	28	12	6	6	1
MdOTcase1	1892	CpG	28	16	16	5	0.3125
MdOTcase1	complement(1893)	CpG	28	12	5	4	0.8
MdOTcase1	1896	CHH	28	15	15	1	0.0666666667
MdOTcase1	1900	CHH	27	15	15	1	0.0666666667
MdOTcase1	1910	CpG	23	12	12	11	0.9166666667
MdOTcase1	complement(1911)	CpG	23	11	11	11	1
MdOTcase1	1918	CHH	22	11	10	1	0.1
MdOTcase1	1992	CHH	16	7	7	1	0.1428571429
MdOTcase1	complement(2032)	CHH	18	11	10	1	0.1
MdOTcase1	complement(2060)	CHH	18	10	10	1	0.1
MdOTcase1	2119	CpG	25	12	11	11	1
MdOTcase1	complement(2120)	CpG	24	13	13	13	1
MdOTcase1	2128	CpG	26	11	11	11	1
MdOTcase1	complement(2129)	CpG	26	15	15	13	0.8666666667
MdOTcase1	complement(2131)	CHH	26	15	15	1	0.0666666667
MdOTcase1	2134	CpG	27	12	12	12	1
MdOTcase1	complement(2135)	CpG	27	15	14	11	0.7857142857
MdOTcase1	complement(2164)	CHH	23	14	14	1	0.0714285714
MdOTcase1	2170	CpG	24	9	9	8	0.8888888889
MdOTcase1	complement(2171)	CpG	25	16	15	15	1
MdOTcase1	2194	CpG	21	7	7	1	0.1428571429
MdOTcase1	complement(2195)	CpG	21	14	14	7	0.5
MdOTcase1	2216	CpG	18	6	6	6	1
MdOTcase1	complement(2217)	CpG	18	12	12	12	1
MdOTcase1	2220	CpG	18	6	6	5	0.8333333333
MdOTcase1	complement(2221)	CpG	18	12	12	10	0.8333333333
MdOTcase1	complement(2251)	CHH	19	14	14	1	0.0714285714
MdOTcase1	2253	CpG	19	6	6	2	0.3333333333
MdOTcase1	complement(2254)	CpG	19	13	13	9	0.6923076923
MdOTcase1	2264	CpG	19	7	7	4	0.5714285714
MdOTcase1	complement(2265)	CpG	18	11	11	9	0.8181818182
MdOTcase1	complement(2273)	CHH	19	11	11	1	0.0909090909
MdOTcase1	2359	CHG	36	16	16	6	0.375
MdOTcase1	2360	CpG	36	16	16	2	0.125
MdOTcase1	complement(2361)	CpG	36	20	19	3	0.1578947368
MdOTcase1	complement(2426)	CHH	41	23	23	1	0.0434782609
MdOTcase1	complement(2496)	CHH	48	25	25	1	0.04
MdOTcase1	complement(2507)	CHG	53	25	23	1	0.0434782609
MdOTcase1	2534	CHH	35	20	19	1	0.0526315789
MdOTcase1	2558	CHH	52	27	27	1	0.037037037
MdOTcase1	2587	CHH	48	25	25	1	0.04
MdOTcase1	2593	CpG	50	26	26	12	0.4615384615
MdOTcase1	complement(2594)	CpG	51	24	24	9	0.375
MdOTcase1	2600	CHH	49	26	20	2	0.1
MdOTcase1	complement(2603)	CHH	49	23	22	1	0.0454545455
MdOTcase1	2604	CpG	49	26	19	4	0.2105263158
MdOTcase1	complement(2605)	CpG	46	23	22	5	0.2272727273
MdOTcase1	complement(2624)	CHH	44	20	19	1	0.0526315789
MdOTcase1	complement(2629)	CHH	46	21	19	1	0.0526315789
MdOTcase1	2632	CHH	49	26	26	1	0.0384615385
MdOTcase1	complement(2689)	CHG	47	21	21	1	0.0476190476
MdOTcase1	complement(2734)	CHH	42	16	15	3	0.2
MdOTcase1	2829	CHH	30	17	17	1	0.0588235294
MdOTcase1	2855	CHH	22	11	11	1	0.0909090909
MdOTcase1	2960	CHH	11	4	4	1	0.25
MdOTcase1	3016	CpG	16	7	7	6	0.8571428571
MdOTcase1	complement(3017)	CpG	16	9	9	7	0.7777777778
MdOTcase1	3020	CpG	17	7	7	3	0.4285714286
MdOTcase1	complement(3021)	CpG	17	10	10	7	0.7
MdOTcase1	3024	CpG	17	7	7	3	0.4285714286
MdOTcase1	complement(3025)	CpG	17	10	10	8	0.8
MdOTcase1	complement(3033)	CHH	17	9	9	1	0.1111111111
MdOTcase1	complement(3036)	CHH	16	9	9	1	0.1111111111
MdOTcase1	3038	CHH	16	7	7	3	0.4285714286
MdOTcase1	3040	CHH	17	7	7	3	0.4285714286
MdOTcase1	complement(3043)	CHH	16	9	9	3	0.3333333333
MdOTcase1	complement(3044)	CHH	16	9	9	3	0.3333333333
MdOTcase1	complement(3046)	CHH	16	9	9	2	0.2222222222
MdOTcase1	3048	CHH	16	7	7	3	0.4285714286
MdOTcase1	3050	CHG	16	7	7	2	0.2857142857
MdOTcase1	complement(3052)	CHG	16	9	9	4	0.4444444444
MdOTcase1	complement(3053)	CHH	16	9	9	3	0.3333333333
MdOTcase1	complement(3056)	CHH	15	8	8	2	0.25
MdOTcase1	3057	CHH	15	7	7	4	0.5714285714
MdATcase2	100	CHH	7	2	2	1	0.5
MdATcase2	224	CHG	15	9	8	1	0.125
MdATcase2	228	CHH	15	9	8	1	0.125
MdATcase2	234	CHG	14	9	8	1	0.125
MdATcase2	235	CpG	14	9	8	1	0.125
MdATcase2	238	CHH	15	9	9	1	0.1111111111
MdATcase2	239	CHH	15	9	9	1	0.1111111111
MdATcase2	complement(472)	CHH	21	6	6	1	0.1666666667
MdATcase2	517	CpG	25	19	18	1	0.0555555556
MdATcase2	524	CHH	25	19	18	1	0.0555555556
MdATcase2	complement(544)	CHH	27	7	7	1	0.1428571429
MdATcase2	complement(546)	CHH	27	7	7	1	0.1428571429
MdATcase2	complement(548)	CHH	27	7	7	1	0.1428571429
MdATcase2	complement(554)	CHH	27	7	7	1	0.1428571429
MdATcase2	complement(558)	CHH	26	7	7	1	0.1428571429
MdATcase2	complement(562)	CHH	25	7	7	1	0.1428571429
MdATcase2	569	CpG	23	17	16	1	0.0625
MdATcase2	complement(585)	CHH	26	8	7	1	0.1428571429
MdATcase2	586	CHG	26	18	17	1	0.0588235294
MdATcase2	587	CpG	26	18	18	1	0.0555555556
MdATcase2	complement(588)	CpG	26	8	8	1	0.125
MdATcase2	complement(601)	CHH	23	8	8	1	0.125
MdATcase2	complement(609)	CHG	24	7	7	1	0.1428571429
MdATcase2	complement(627)	CHH	28	7	7	1	0.1428571429
MdATcase2	644	CpG	25	18	15	1	0.0666666667
MdATcase2	649	CpG	26	19	19	1	0.0526315789
MdATcase2	complement(650)	CpG	27	8	6	1	0.1666666667
MdATcase2	complement(653)	CHG	26	8	8	1	0.125
MdATcase2	782	CpG	28	18	18	6	0.3333333333
MdATcase2	complement(783)	CpG	28	10	10	3	0.3
MdATcase2	complement(786)	CHH	28	10	10	1	0.1
MdATcase2	827	CHH	33	20	17	1	0.0588235294
MdATcase2	828	CHH	36	23	21	1	0.0476190476
MdATcase2	830	CHH	43	28	27	2	0.0740740741
MdATcase2	complement(838)	CHH	210	99	96	59	0.6145833333
MdATcase2	complement(840)	CHH	359	169	160	98	0.6125
MdATcase2	841	CHH	385	216	211	135	0.6398104265
MdATcase2	complement(844)	CHH	460	222	81	50	0.6172839506
MdATcase2	complement(848)	CHH	490	238	226	161	0.7123893805
MdATcase2	complement(849)	CHH	494	239	221	147	0.665158371
MdATcase2	complement(852)	CHH	509	252	230	154	0.6695652174
MdATcase2	complement(854)	CHH	513	254	236	169	0.7161016949
MdATcase2	855	CHH	518	263	253	148	0.5849802372
MdATcase2	complement(865)	CHH	521	259	243	166	0.683127572
MdATcase2	complement(869)	CHH	516	258	94	47	0.5
MdATcase2	complement(870)	CHH	516	258	245	3	0.012244898
MdATcase2	complement(873)	CHH	518	261	235	125	0.5319148936
MdATcase2	complement(875)	CHH	585	292	265	180	0.679245283
MdATcase2	complement(876)	CHH	602	302	279	177	0.6344086022
MdATcase2	complement(878)	CHH	618	305	282	192	0.6808510638
MdATcase2	complement(884)	CHH	628	309	288	102	0.3541666667
MdATcase2	complement(890)	CHH	640	313	271	107	0.3948339483
MdATcase2	complement(891)	CHH	648	317	299	157	0.525083612
MdATcase2	894	CHH	646	333	262	156	0.5954198473
MdATcase2	895	CHH	653	336	314	186	0.5923566879
MdATcase2	899	CHH	653	340	315	171	0.5428571429
MdATcase2	complement(904)	CHH	664	325	316	213	0.6740506329
MdATcase2	complement(912)	CHH	669	326	288	164	0.5694444444
MdATcase2	913	CHH	668	343	325	212	0.6523076923
MdATcase2	complement(916)	CHH	673	326	322	207	0.6428571429
MdATcase2	923	CHG	669	344	217	111	0.5115207373
MdATcase2	complement(925)	CHG	666	323	177	95	0.5367231638
MdATcase2	complement(931)	CHH	662	324	291	108	0.3711340206
MdATcase2	932	CHH	664	341	326	200	0.6134969325
MdATcase2	934	CHH	664	342	329	206	0.6261398176
MdATcase2	complement(940)	CHH	660	325	317	199	0.6277602524
MdATcase2	complement(942)	CHH	663	321	304	201	0.6611842105
MdATcase2	943	CHH	661	340	321	199	0.6199376947
MdATcase2	946	CHH	655	336	312	219	0.7019230769
MdATcase2	complement(949)	CHH	656	321	111	58	0.5225225225
MdATcase2	complement(950)	CHH	662	328	254	157	0.6181102362
MdATcase2	complement(953)	CHH	662	331	298	192	0.644295302
MdATcase2	complement(956)	CHH	660	323	295	170	0.5762711864
MdATcase2	957	CHH	657	335	322	260	0.8074534161
MdATcase2	959	CHH	665	339	320	240	0.75
MdATcase2	964	CHG	657	339	257	171	0.6653696498
MdATcase2	complement(966)	CHG	660	323	237	165	0.6962025316
MdATcase2	complement(967)	CHH	662	327	302	176	0.582781457
MdATcase2	complement(969)	CHH	663	326	309	202	0.6537216828
MdATcase2	970	CHH	664	337	320	179	0.559375
MdATcase2	973	CHH	662	336	323	224	0.693498452
MdATcase2	complement(976)	CHH	661	325	267	176	0.65917603
MdATcase2	complement(978)	CHH	665	327	99	60	0.6060606061
MdATcase2	complement(982)	CHH	664	328	307	154	0.5016286645
MdATcase2	983	CHH	661	336	320	212	0.6625
MdATcase2	985	CHH	650	324	310	206	0.664516129
MdATcase2	complement(991)	CHH	665	327	315	192	0.6095238095
MdATcase2	complement(993)	CHH	662	325	314	179	0.5700636943
MdATcase2	994	CHH	660	337	314	185	0.5891719745
MdATcase2	complement(999)	CHH	651	319	303	167	0.5511551155
MdATcase2	complement(1000)	CHH	653	319	304	154	0.5065789474
MdATcase2	1004	CHH	654	338	306	187	0.6111111111
MdATcase2	1011	CHH	638	327	313	99	0.3162939297
MdATcase2	1017	CHH	625	327	280	172	0.6142857143
MdATcase2	1019	CHH	632	327	307	209	0.680781759
MdATcase2	complement(1022)	CHH	613	303	274	3	0.0109489051
MdATcase2	complement(1025)	CHH	607	299	275	142	0.5163636364
MdATcase2	1026	CpG	600	306	203	149	0.7339901478
MdATcase2	complement(1027)	CpG	598	293	210	134	0.6380952381
MdATcase2	1028	CHH	592	304	286	163	0.5699300699
MdATcase2	complement(1034)	CHH	573	271	98	67	0.6836734694
MdATcase2	1035	CHH	572	304	291	41	0.1408934708
MdATcase2	1036	CHH	571	302	291	203	0.6975945017
MdATcase2	complement(1046)	CHH	526	247	234	161	0.688034188
MdATcase2	1047	CHH	520	280	265	167	0.6301886792
MdATcase2	1049	CHH	514	279	261	189	0.724137931
MdATcase2	1052	CHH	496	271	257	170	0.6614785992
MdATcase2	1053	CHH	492	269	248	172	0.6935483871
MdATcase2	complement(1058)	CHH	426	189	42	19	0.4523809524
MdATcase2	complement(1060)	CHH	419	189	186	137	0.7365591398
MdATcase2	1061	CHH	372	228	214	110	0.5140186916
MdATcase2	1063	CHH	274	188	154	94	0.6103896104
MdATcase2	1067	CHH	87	49	36	10	0.2777777778
MdATcase2	complement(1070)	CHH	54	37	37	6	0.1621621622
MdATcase2	complement(1072)	CHH	37	24	21	7	0.3333333333
MdATcase2	1084	CpG	26	13	9	9	1
MdATcase2	complement(1085)	CpG	21	12	12	10	0.8333333333
MdATcase2	complement(1101)	CHH	20	11	11	1	0.0909090909
MdATcase2	1107	CpG	20	8	8	8	1
MdATcase2	complement(1108)	CpG	20	12	12	11	0.9166666667
MdATcase2	1149	CpG	26	10	10	10	1
MdATcase2	complement(1150)	CpG	27	17	16	15	0.9375
MdATcase2	complement(1158)	CHG	28	17	17	1	0.0588235294
MdATcase2	complement(1175)	CHH	26	16	16	1	0.0625
MdATcase2	complement(1184)	CHG	26	16	16	1	0.0625
MdATcase2	1215	CHG	24	10	10	2	0.2
MdATcase2	complement(1217)	CHG	23	13	13	2	0.1538461538
MdATcase2	1230	CpG	23	10	10	10	1
MdATcase2	complement(1231)	CpG	23	13	13	11	0.8461538462
MdATcase2	complement(1236)	CHG	24	14	14	1	0.0714285714
MdATcase2	1237	CpG	24	10	10	9	0.9
MdATcase2	complement(1238)	CpG	23	13	12	11	0.9166666667
MdATcase2	complement(1242)	CHH	24	13	13	1	0.0769230769
MdATcase2	complement(1307)	CHH	14	7	7	1	0.1428571429
MdATcase2	complement(1319)	CHH	13	6	6	1	0.1666666667
MdATcase2	1335	CpG	15	8	8	8	1
MdATcase2	complement(1336)	CpG	14	6	6	6	1
MdATcase2	1346	CpG	13	7	7	7	1
MdATcase2	complement(1347)	CpG	14	7	6	6	1
MdATcase2	1416	CpG	14	8	8	7	0.875
MdATcase2	complement(1417)	CpG	14	6	6	6	1
MdATcase2	1428	CpG	14	9	9	9	1
MdATcase2	complement(1429)	CpG	14	5	5	5	1
MdATcase2	1440	CpG	11	7	7	5	0.7142857143
MdATcase2	complement(1441)	CpG	11	4	4	4	1
MdATcase2	1452	CpG	9	6	6	6	1
MdATcase2	complement(1453)	CpG	9	3	3	3	1
MdATcase2	1474	CpG	10	5	5	5	1
MdATcase2	complement(1475)	CpG	10	5	5	5	1
MdATcase2	1476	CpG	10	5	5	5	1
MdATcase2	complement(1477)	CpG	10	5	5	5	1
MdATcase2	1478	CpG	10	5	5	5	1
MdATcase2	complement(1479)	CpG	9	4	4	4	1
MdATcase2	complement(1502)	CHH	12	6	6	1	0.1666666667
MdATcase2	1532	CpG	15	8	8	8	1
MdATcase2	complement(1533)	CpG	15	7	7	7	1
MdATcase2	1539	CHH	15	7	7	1	0.1428571429
MdATcase2	1543	CpG	15	7	7	7	1
MdATcase2	complement(1544)	CpG	15	8	8	8	1
MdATcase2	1629	CpG	15	5	5	5	1
MdATcase2	complement(1630)	CpG	15	10	10	10	1
MdATcase2	1641	CpG	14	5	5	4	0.8
MdATcase2	complement(1642)	CpG	13	8	8	8	1
MdATcase2	complement(1665)	CHH	13	8	8	1	0.125
MdATcase2	1688	CpG	12	5	5	1	0.2
MdATcase2	complement(1689)	CpG	12	7	7	4	0.5714285714
MdATcase2	1699	CHH	12	5	5	1	0.2
MdATcase2	complement(1723)	CHG	16	11	11	1	0.0909090909
MdATcase2	1728	CpG	17	6	6	6	1
MdATcase2	complement(1729)	CpG	17	11	11	10	0.9090909091
MdATcase2	complement(1773)	CHH	16	6	6	1	0.1666666667
MdATcase2	1827	CpG	19	12	11	11	1
MdATcase2	complement(1828)	CpG	18	7	7	6	0.8571428571
MdATcase2	1853	CpG	19	12	12	12	1
MdATcase2	complement(1854)	CpG	18	6	6	5	0.8333333333
MdATcase2	1888	CpG	18	13	13	5	0.3846153846
MdATcase2	complement(1889)	CpG	18	5	5	2	0.4
MdATcase2	1905	CHH	19	13	13	1	0.0769230769
MdATcase2	1912	CHG	19	13	13	1	0.0769230769
MdATcase2	1920	CHH	19	13	12	1	0.0833333333
MdATcase2	1926	CpG	18	11	11	11	1
MdATcase2	complement(1927)	CpG	19	7	7	7	1
MdATcase2	complement(1955)	CHG	21	5	5	1	0.2
MdATcase2	complement(1956)	CHH	21	5	5	1	0.2
MdATcase2	complement(1969)	CHG	21	5	5	1	0.2
MdATcase2	1984	CHH	20	16	15	1	0.0666666667
MdATcase2	1998	CHG	20	16	16	1	0.0625
MdATcase2	complement(2008)	CHH	22	4	4	1	0.25
MdATcase2	2018	CHG	19	16	16	1	0.0625
MdATcase2	2042	CpG	16	14	14	12	0.8571428571
MdATcase2	complement(2043)	CpG	17	2	2	1	0.5
MdATcase2	2047	CHG	16	14	14	1	0.0714285714
MdATcase2	2051	CpG	16	14	13	11	0.8461538462
MdATcase2	complement(2052)	CpG	17	2	2	2	1
MdATcase2	2079	CpG	16	14	14	6	0.4285714286
MdATcase2	complement(2080)	CpG	16	2	2	2	1
MdATcase2	2093	CpG	15	12	12	11	0.9166666667
MdATcase2	complement(2094)	CpG	15	3	3	3	1
MdATcase2	2120	CpG	18	11	11	3	0.2727272727
MdATcase2	complement(2121)	CpG	19	7	7	3	0.4285714286
MdATcase2	2164	CpG	25	16	16	8	0.5
MdATcase2	complement(2165)	CpG	25	9	9	7	0.7777777778
MdATcase2	2166	CHG	25	16	16	1	0.0625
MdATcase2	2167	CpG	25	16	16	9	0.5625
MdATcase2	complement(2168)	CpG	25	9	9	7	0.7777777778
MdATcase2	complement(2223)	CHH	25	10	10	1	0.1
MdATcase2	2246	CpG	26	17	17	4	0.2352941176
MdATcase2	complement(2247)	CpG	26	9	9	3	0.3333333333
MdATcase2	2275	CHH	21	17	17	1	0.0588235294
MdATcase2	2284	CpG	19	16	14	11	0.7857142857
MdATcase2	complement(2285)	CpG	17	3	3	3	1
MdATcase2	2286	CpG	17	13	12	2	0.1666666667
MdATcase2	2302	CpG	17	12	12	5	0.4166666667
MdATcase2	complement(2303)	CpG	17	5	4	1	0.25
MdATcase2	complement(2414)	CpG	18	10	9	1	0.1111111111
MdATcase2	2428	CpG	18	7	7	1	0.1428571429
MdATcase2	complement(2429)	CpG	17	10	10	3	0.3
MdATcase2	2435	CpG	18	7	7	1	0.1428571429
MdATcase2	complement(2436)	CpG	17	10	10	3	0.3
MdATcase2	2511	CpG	14	5	4	1	0.25
MdATcase2	complement(2512)	CpG	13	8	8	1	0.125
MdATcase2	complement(2642)	CHH	12	4	4	1	0.25
MdATcase2	2692	CpG	9	6	6	1	0.1666666667
MdATcase3	194	CpG	11	5	4	1	0.25
MdATcase3	complement(252)	CpG	15	8	8	1	0.125
MdATcase3	418	CHH	31	23	23	2	0.0869565217
MdATcase3	425	CHH	31	22	22	2	0.0909090909
MdATcase3	438	CHH	32	24	23	1	0.0434782609
MdATcase3	450	CHH	32	24	23	1	0.0434782609
MdATcase3	complement(453)	CHH	33	8	8	1	0.125
MdATcase3	complement(484)	CHH	28	8	8	1	0.125
MdATcase3	486	CpG	28	20	20	2	0.1
MdATcase3	504	CHG	29	22	20	1	0.05
MdATcase3	508	CHH	27	20	20	1	0.05
MdATcase3	complement(511)	CHH	29	7	7	1	0.1428571429
MdATcase3	complement(513)	CHH	29	7	7	1	0.1428571429
MdATcase3	516	CHH	29	22	21	2	0.0952380952
MdATcase3	535	CHH	27	20	17	2	0.1176470588
MdATcase3	597	CpG	28	21	21	1	0.0476190476
MdATcase3	610	CHG	28	21	21	1	0.0476190476
MdATcase3	complement(706)	CHG	26	7	7	1	0.1428571429
MdATcase3	complement(722)	CHG	29	8	8	1	0.125
MdATcase3	complement(837)	CHG	26	10	10	1	0.1
MdATcase3	complement(874)	CHH	26	14	14	1	0.0714285714
MdATcase3	complement(890)	CHG	22	13	13	1	0.0769230769
MdATcase3	902	CHG	25	12	11	1	0.0909090909
MdATcase3	complement(904)	CHG	25	14	13	1	0.0769230769
MdATcase3	complement(916)	CHH	24	14	14	1	0.0714285714
MdATcase3	complement(924)	CHH	28	17	17	1	0.0588235294
MdATcase3	complement(959)	CHH	31	19	19	3	0.1578947368
MdATcase3	962	CpG	31	12	12	2	0.1666666667
MdATcase3	complement(963)	CpG	31	19	19	5	0.2631578947
MdATcase3	966	CHG	32	12	12	2	0.1666666667
MdATcase3	complement(968)	CHG	32	20	20	5	0.25
MdATcase3	969	CHG	33	13	13	2	0.1538461538
MdATcase3	complement(971)	CHG	33	20	19	5	0.2631578947
MdATcase3	976	CHH	30	12	12	1	0.0833333333
MdATcase3	complement(979)	CHH	30	18	18	1	0.0555555556
MdATcase3	983	CHH	30	12	12	1	0.0833333333
MdATcase3	988	CHH	30	11	11	2	0.1818181818
MdATcase3	993	CHG	28	11	11	3	0.2727272727
MdATcase3	complement(995)	CHG	28	17	17	5	0.2941176471
MdATcase3	complement(996)	CHH	28	17	17	2	0.1176470588
MdATcase3	complement(998)	CHH	28	17	17	1	0.0588235294
MdATcase3	1000	CHG	29	12	12	2	0.1666666667
MdATcase3	complement(1002)	CHG	29	17	17	5	0.2941176471
MdATcase3	1010	CHH	29	12	12	2	0.1666666667
MdATcase3	1014	CHH	28	12	12	1	0.0833333333
MdATcase3	complement(1021)	CHH	27	14	14	4	0.2857142857
MdATcase3	complement(1027)	CHH	29	16	16	3	0.1875
MdATcase3	1029	CHH	30	13	13	1	0.0769230769
MdATcase3	complement(1039)	CHH	33	20	20	3	0.15
MdATcase3	complement(1046)	CHH	33	20	20	1	0.05
MdATcase3	complement(1051)	CHH	33	20	20	1	0.05
MdATcase3	1057	CHH	31	12	11	2	0.1818181818
MdATcase3	complement(1060)	CHH	31	19	19	3	0.1578947368
MdATcase3	1067	CpG	33	13	12	6	0.5
MdATcase3	complement(1068)	CpG	32	20	20	9	0.45
MdATcase3	1083	CHG	30	11	9	2	0.2222222222
MdATcase3	complement(1085)	CHG	30	20	19	5	0.2631578947
MdATcase3	complement(1096)	CHH	29	20	20	1	0.05
MdATcase3	complement(1100)	CHH	31	21	20	4	0.2
MdATcase3	complement(1101)	CHH	31	21	21	1	0.0476190476
MdATcase3	complement(1120)	CHH	30	20	19	2	0.1052631579
MdATcase3	complement(1141)	CHH	29	18	18	2	0.1111111111
MdATcase3	complement(1147)	CHH	29	18	18	2	0.1111111111
MdATcase3	1148	CpG	29	11	9	9	1
MdATcase3	complement(1149)	CpG	28	17	17	11	0.6470588235
MdATcase3	complement(1150)	CHG	27	17	17	4	0.2352941176
MdATcase3	complement(1151)	CHH	27	17	17	1	0.0588235294
MdATcase3	complement(1153)	CHH	26	17	16	1	0.0625
MdATcase3	1158	CpG	26	9	9	9	1
MdATcase3	complement(1159)	CpG	26	17	17	15	0.8823529412
MdATcase3	1160	CpG	26	9	9	9	1
MdATcase3	complement(1161)	CpG	26	17	17	16	0.9411764706
MdATcase3	complement(1163)	CHH	27	17	17	1	0.0588235294
MdATcase3	1168	CpG	26	10	8	8	1
MdATcase3	complement(1169)	CpG	25	16	16	11	0.6875
MdATcase3	1172	CpG	26	10	10	10	1
MdATcase3	complement(1173)	CpG	26	16	16	14	0.875
MdATcase3	1184	CpG	20	10	10	9	0.9
MdATcase3	complement(1185)	CpG	19	9	9	9	1
MdATcase3	1195	CHH	22	12	12	1	0.0833333333
MdATcase3	1206	CpG	22	12	12	11	0.9166666667
MdATcase3	complement(1207)	CpG	21	9	9	9	1
MdATcase3	1208	CpG	21	12	12	12	1
MdATcase3	complement(1209)	CpG	21	9	9	9	1
MdATcase3	1213	CHH	21	12	11	1	0.0909090909
MdATcase3	1297	CHG	22	12	12	1	0.0833333333
MdATcase3	complement(1316)	CHH	22	11	11	1	0.0909090909
MdATcase3	1318	CHG	22	11	10	1	0.1
MdATcase3	1321	CHG	21	10	9	1	0.1111111111
MdATcase3	1468	CHH	36	20	20	1	0.05
MdATcase3	1474	CHH	38	22	21	1	0.0476190476
MdATcase3	1489	CHH	39	22	20	1	0.05
MdATcase3	1493	CHH	38	21	21	1	0.0476190476
MdATcase3	1494	CHH	38	21	21	1	0.0476190476
MdATcase3	complement(1507)	CHH	36	15	15	1	0.0666666667
MdATcase3	1509	CHG	37	21	21	1	0.0476190476
MdATcase3	1519	CHH	39	23	22	1	0.0454545455
MdATcase3	1528	CpG	40	22	21	19	0.9047619048
MdATcase3	complement(1529)	CpG	40	18	17	16	0.9411764706
MdATcase3	1541	CpG	41	22	22	21	0.9545454545
MdATcase3	complement(1542)	CpG	42	19	19	18	0.9473684211
MdATcase3	1554	CHH	39	20	19	1	0.0526315789
MdATcase3	1561	CpG	38	21	19	18	0.9473684211
MdATcase3	complement(1562)	CpG	37	17	17	17	1
MdATcase3	1565	CHH	36	20	20	1	0.05
MdATcase3	1566	CHH	36	20	19	1	0.0526315789
MdATcase3	1587	CHG	32	19	18	1	0.0555555556
MdATcase3	1598	CHG	33	20	19	1	0.0526315789
MdATcase3	complement(1600)	CHG	32	13	12	1	0.0833333333
MdATcase3	1673	CpG	25	12	12	4	0.3333333333
MdATcase3	complement(1674)	CpG	27	14	13	5	0.3846153846
MdATcase3	complement(1687)	CHH	26	12	12	1	0.0833333333
MdATcase3	1718	CHH	27	15	15	1	0.0666666667
MdATcase3	1721	CpG	27	15	15	14	0.9333333333
MdATcase3	complement(1722)	CpG	28	12	12	10	0.8333333333
MdATcase3	complement(1778)	CHG	23	11	10	1	0.1
MdATcase3	1779	CHG	25	14	14	1	0.0714285714
MdATcase3	1896	CpG	23	11	11	11	1
MdATcase3	complement(1897)	CpG	23	12	12	12	1
MdATcase3	1899	CpG	24	12	12	11	0.9166666667
MdATcase3	complement(1900)	CpG	25	13	11	9	0.8181818182
MdATcase3	complement(1922)	CHG	27	14	14	1	0.0714285714
MdATcase3	complement(1955)	CHH	23	13	13	1	0.0769230769
MdATcase3	complement(1974)	CHH	24	13	12	1	0.0833333333
MdATcase3	1984	CHH	25	12	12	1	0.0833333333
MdATcase3	2036	CpG	30	16	16	15	0.9375
MdATcase3	complement(2037)	CpG	30	14	14	13	0.9285714286
MdATcase3	2049	CpG	28	15	15	13	0.8666666667
MdATcase3	complement(2050)	CpG	26	11	11	9	0.8181818182
MdATcase3	2071	CpG	24	14	14	10	0.7142857143
MdATcase3	complement(2072)	CpG	24	10	10	2	0.2
MdATcase3	complement(2075)	CHH	23	9	9	1	0.1111111111
MdATcase3	2084	CHG	24	15	15	1	0.0666666667
MdATcase3	complement(2099)	CHH	24	8	8	1	0.125
MdATcase3	2122	CHH	25	15	15	1	0.0666666667
MdATcase3	2164	CHH	25	16	14	1	0.0714285714
MdATcase3	2191	CHH	23	14	14	1	0.0714285714
MdATcase3	2272	CpG	23	16	15	6	0.4
MdATcase3	complement(2273)	CpG	22	7	7	1	0.1428571429
MdATcase3	complement(2298)	CpG	19	7	6	1	0.1666666667
MdATcase3	2319	CpG	20	13	13	6	0.4615384615
MdATcase3	2369	CpG	17	10	10	1	0.1
MdATcase3	2610	CHH	15	7	7	1	0.1428571429
MdATcase3	complement(2773)	CHG	11	6	6	1	0.1666666667
MdATcase3	2774	CHH	11	5	5	1	0.2
MdATcase3	complement(2777)	CHG	11	6	5	1	0.2
MdATcase3	complement(2781)	CHH	12	7	7	3	0.4285714286
MdATcase3	2784	CHH	12	5	5	4	0.8
MdATcase3	2787	CpG	11	5	5	2	0.4
MdATcase3	complement(2788)	CpG	11	6	6	2	0.3333333333
MdATcase3	complement(2793)	CHH	11	6	5	3	0.6
MdATcase3	2794	CpG	11	5	5	4	0.8
MdATcase3	complement(2795)	CpG	11	6	4	3	0.75
MdATcase3	complement(2796)	CHG	11	6	4	3	0.75
MdATcase3	2801	CHH	11	5	5	5	1
MdATcase3	2809	CHH	10	4	4	3	0.75
MdATcase3	2810	CHG	10	4	4	2	0.5
MdATcase3	complement(2812)	CHG	10	6	4	4	1
MdATcase3	complement(2816)	CHH	10	6	6	6	1
MdATcase3	complement(2818)	CHH	9	5	5	5	1
MdATcase3	complement(2820)	CHH	10	6	6	5	0.8333333333
MdATcase3	complement(2822)	CHH	10	6	6	5	0.8333333333
MdATcase3	complement(2823)	CHH	10	6	6	5	0.8333333333
MdATcase3	2825	CHH	10	4	4	3	0.75
MdATcase3	complement(2829)	CHH	10	6	6	5	0.8333333333
MdATcase3	complement(2830)	CHH	10	6	6	6	1
MdATcase3	2833	CHH	10	4	4	4	1
MdATcase3	2838	CHH	10	4	4	4	1
MdATcase3	complement(2841)	CHH	10	6	5	3	0.6
MdATcase3	complement(2848)	CHH	10	6	6	5	0.8333333333
MdATcase3	2849	CpG	10	4	3	3	1
MdATcase3	complement(2850)	CpG	9	6	6	6	1
MdATcase3	complement(2856)	CHH	9	6	6	4	0.6666666667
MdATcase3	2859	CHH	9	3	3	3	1
MdATcase3	2860	CHH	8	3	3	3	1
MdATcase3	complement(2869)	CHH	7	4	4	2	0.5
MdATcase3	2874	CHH	7	3	3	2	0.6666666667
MdATcase3	2876	CHH	7	3	3	3	1
MdATcase3	complement(2882)	CHH	6	3	3	2	0.6666666667
MdATcase3	complement(2884)	CHH	6	3	3	2	0.6666666667
MdATcase3	complement(2885)	CHH	6	3	3	3	1
