# Supplementary material for: Genome and transcriptome-wide study of carbamoyltransferase genes in major fleshy fruits: A multi-omics study of evolution and functional significance
Source: Front Plant Sci. 2022 Nov 3;13:994159. doi: 10.3389/fpls.2022.994159 (PMC9669488; doi:10.3389/fpls.2022.994159)
Supplement: Supplementary file 6 [file DataSheet_2.csv]

Chromosome	Region	Name	Total coverage	Strand coverage	Context coverage	Methylated coverage	Methylation level
MdOTcase1	complement(152)	CpG	8	7	7	1	0.1428571429
MdOTcase1	232	CHH	12	2	2	1	0.5
MdOTcase1	complement(640)	CHH	18	11	11	1	0.0909090909
MdOTcase1	complement(651)	CpG	17	10	10	1	0.1
MdOTcase1	complement(673)	CpG	18	11	11	1	0.0909090909
MdOTcase1	852	CpG	16	11	11	1	0.0909090909
MdOTcase1	857	CpG	16	11	11	3	0.2727272727
MdOTcase1	complement(858)	CpG	16	5	5	1	0.2
MdOTcase1	complement(879)	CHH	16	4	4	1	0.25
MdOTcase1	997	CpG	10	6	6	1	0.1666666667
MdOTcase1	complement(998)	CpG	10	4	4	3	0.75
MdOTcase1	complement(1004)	CHH	11	5	5	1	0.2
MdOTcase1	1078	CpG	7	2	2	2	1
MdOTcase1	complement(1079)	CpG	7	5	5	3	0.6
MdOTcase1	1096	CpG	7	2	2	2	1
MdOTcase1	complement(1097)	CpG	7	5	5	3	0.6
MdOTcase1	1100	CHH	6	2	2	1	0.5
MdOTcase1	1102	CpG	6	2	2	2	1
MdOTcase1	complement(1103)	CpG	7	4	4	2	0.5
MdOTcase1	1138	CpG	9	4	4	1	0.25
MdOTcase1	complement(1139)	CpG	9	5	5	1	0.2
MdOTcase1	1145	CpG	10	5	5	1	0.2
MdOTcase1	complement(1146)	CpG	10	5	5	1	0.2
MdOTcase1	1224	CpG	14	9	9	9	1
MdOTcase1	complement(1225)	CpG	14	5	5	5	1
MdOTcase1	complement(1226)	CHG	14	5	5	1	0.2
MdOTcase1	1241	CpG	14	9	9	9	1
MdOTcase1	complement(1242)	CpG	14	5	5	4	0.8
MdOTcase1	complement(1250)	CHH	14	5	5	1	0.2
MdOTcase1	1255	CpG	13	8	8	7	0.875
MdOTcase1	complement(1256)	CpG	14	5	5	5	1
MdOTcase1	complement(1277)	CHG	12	4	4	1	0.25
MdOTcase1	complement(1304)	CpG	14	8	7	5	0.7142857143
MdOTcase1	complement(1310)	CHH	14	8	8	1	0.125
MdOTcase1	1371	CpG	14	6	6	1	0.1666666667
MdOTcase1	1379	CpG	15	6	2	2	1
MdOTcase1	complement(1380)	CpG	15	9	9	4	0.4444444444
MdOTcase1	1510	CHH	11	5	5	1	0.2
MdOTcase1	complement(1570)	CHH	14	6	6	1	0.1666666667
MdOTcase1	1610	CpG	17	13	13	4	0.3076923077
MdOTcase1	complement(1611)	CpG	17	4	4	2	0.5
MdOTcase1	1635	CHG	17	14	14	1	0.0714285714
MdOTcase1	1699	CHH	15	15	15	1	0.0666666667
MdOTcase1	1701	CHG	15	15	15	1	0.0666666667
MdOTcase1	1787	CpG	15	14	14	13	0.9285714286
MdOTcase1	complement(1788)	CpG	15	1	1	1	1
MdOTcase1	1800	CpG	15	14	14	14	1
MdOTcase1	complement(1801)	CpG	15	1	1	1	1
MdOTcase1	1820	CpG	16	15	15	15	1
MdOTcase1	complement(1821)	CpG	16	1	1	1	1
MdOTcase1	1832	CpG	21	18	18	18	1
MdOTcase1	complement(1833)	CpG	21	3	3	2	0.6666666667
MdOTcase1	1858	CHG	20	16	16	2	0.125
MdOTcase1	complement(1860)	CHG	20	4	4	2	0.5
MdOTcase1	1862	CpG	19	15	15	6	0.4
MdOTcase1	complement(1863)	CpG	19	4	2	2	1
MdOTcase1	1892	CpG	16	12	12	5	0.4166666667
MdOTcase1	complement(1893)	CpG	16	4	2	2	1
MdOTcase1	1896	CHH	16	12	12	1	0.0833333333
MdOTcase1	1910	CpG	17	12	12	12	1
MdOTcase1	complement(1911)	CpG	17	5	5	5	1
MdOTcase1	1950	CHG	17	12	12	1	0.0833333333
MdOTcase1	2052	CHH	16	10	10	1	0.1
MdOTcase1	2119	CpG	17	12	12	11	0.9166666667
MdOTcase1	complement(2120)	CpG	18	6	5	5	1
MdOTcase1	2128	CpG	18	12	12	12	1
MdOTcase1	complement(2129)	CpG	18	6	6	6	1
MdOTcase1	2134	CpG	19	13	13	13	1
MdOTcase1	complement(2135)	CpG	19	6	6	6	1
MdOTcase1	2170	CpG	17	13	12	12	1
MdOTcase1	complement(2171)	CpG	16	4	4	4	1
MdOTcase1	2194	CpG	17	13	13	8	0.6153846154
MdOTcase1	complement(2195)	CpG	17	4	4	3	0.75
MdOTcase1	2216	CpG	16	12	12	12	1
MdOTcase1	complement(2217)	CpG	16	4	4	4	1
MdOTcase1	2220	CpG	17	12	11	10	0.9090909091
MdOTcase1	complement(2221)	CpG	16	5	5	5	1
MdOTcase1	2239	CHG	16	11	11	1	0.0909090909
MdOTcase1	2242	CHH	18	13	13	1	0.0769230769
MdOTcase1	2253	CpG	23	14	14	11	0.7857142857
MdOTcase1	complement(2254)	CpG	24	10	9	5	0.5555555556
MdOTcase1	2264	CpG	26	13	13	10	0.7692307692
MdOTcase1	complement(2265)	CpG	26	13	13	7	0.5384615385
MdOTcase1	2303	CHH	32	18	18	1	0.0555555556
MdOTcase1	2348	CpG	40	23	22	8	0.3636363636
MdOTcase1	complement(2349)	CpG	39	17	17	5	0.2941176471
MdOTcase1	2359	CHG	41	23	22	1	0.0454545455
MdOTcase1	2360	CpG	42	24	23	6	0.2608695652
MdOTcase1	complement(2361)	CpG	42	18	18	5	0.2777777778
MdOTcase1	complement(2363)	CHH	43	19	18	1	0.0555555556
MdOTcase1	complement(2370)	CHH	44	19	19	1	0.0526315789
MdOTcase1	2380	CHH	45	25	24	1	0.0416666667
MdOTcase1	2389	CHH	47	27	27	1	0.037037037
MdOTcase1	complement(2429)	CHH	48	19	19	1	0.0526315789
MdOTcase1	2470	CpG	46	28	28	2	0.0714285714
MdOTcase1	complement(2471)	CpG	46	18	18	5	0.2777777778
MdOTcase1	complement(2507)	CHG	48	20	18	1	0.0555555556
MdOTcase1	2528	CHH	52	31	31	1	0.0322580645
MdOTcase1	2534	CHH	38	22	21	1	0.0476190476
MdOTcase1	2554	CHH	50	29	19	1	0.0526315789
MdOTcase1	2580	CpG	52	31	29	7	0.2413793103
MdOTcase1	complement(2581)	CpG	52	21	20	5	0.25
MdOTcase1	2593	CpG	47	28	27	12	0.4444444444
MdOTcase1	complement(2594)	CpG	47	19	19	7	0.3684210526
MdOTcase1	2600	CHH	47	28	24	1	0.0416666667
MdOTcase1	2604	CpG	46	27	21	5	0.2380952381
MdOTcase1	complement(2605)	CpG	46	19	19	2	0.1052631579
MdOTcase1	2619	CHH	48	28	28	1	0.0357142857
MdOTcase1	2643	CHH	45	27	26	1	0.0384615385
MdOTcase1	2655	CHH	42	24	23	1	0.0434782609
MdOTcase1	complement(2689)	CHG	31	14	14	1	0.0714285714
MdOTcase1	complement(2697)	CHH	31	14	14	1	0.0714285714
MdOTcase1	complement(2814)	CHH	20	12	12	1	0.0833333333
MdOTcase1	2887	CHH	18	8	8	1	0.125
MdOTcase1	2924	CHG	18	8	8	1	0.125
MdOTcase1	2929	CpG	18	8	8	1	0.125
MdOTcase1	complement(2930)	CpG	18	10	10	2	0.2
MdOTcase1	complement(2944)	CHH	18	8	8	1	0.125
MdOTcase1	complement(2958)	CHG	18	8	8	1	0.125
MdOTcase1	complement(2994)	CHH	15	7	7	1	0.1428571429
MdOTcase1	complement(2999)	CHH	16	7	7	1	0.1428571429
MdOTcase1	complement(3010)	CHH	17	8	7	2	0.2857142857
MdOTcase1	3016	CpG	17	9	9	9	1
MdOTcase1	complement(3017)	CpG	17	8	7	6	0.8571428571
MdOTcase1	3020	CpG	17	10	9	8	0.8888888889
MdOTcase1	complement(3021)	CpG	16	7	7	6	0.8571428571
MdOTcase1	3024	CpG	17	10	10	8	0.8
MdOTcase1	complement(3025)	CpG	17	7	7	6	0.8571428571
MdOTcase1	complement(3033)	CHH	17	7	7	2	0.2857142857
MdOTcase1	complement(3036)	CHH	17	7	7	1	0.1428571429
MdOTcase1	3038	CHH	18	11	11	2	0.1818181818
MdOTcase1	complement(3043)	CHH	18	7	7	1	0.1428571429
MdOTcase1	complement(3044)	CHH	18	7	7	1	0.1428571429
MdOTcase1	3048	CHH	18	11	11	3	0.2727272727
MdOTcase1	3050	CHG	18	11	10	3	0.3
MdOTcase1	complement(3052)	CHG	18	7	7	3	0.4285714286
MdOTcase1	complement(3056)	CHH	18	7	7	1	0.1428571429
MdOTcase1	complement(3061)	CHH	17	6	6	1	0.1666666667
MdOTcase1	complement(3063)	CHH	17	6	6	1	0.1666666667
MdOTcase1	3067	CpG	16	11	11	1	0.0909090909
MdOTcase1	complement(3068)	CpG	16	5	5	2	0.4
MdATcase2	22	CHG	2	2	2	1	0.5
MdATcase2	136	CpG	9	1	1	1	1
MdATcase2	419	CHH	17	13	13	1	0.0769230769
MdATcase2	500	CpG	20	17	15	1	0.0666666667
MdATcase2	666	CHH	28	24	23	1	0.0434782609
MdATcase2	727	CpG	28	23	23	1	0.0434782609
MdATcase2	complement(728)	CpG	28	5	5	1	0.2
MdATcase2	731	CHH	28	22	22	1	0.0454545455
MdATcase2	773	CHH	32	25	24	1	0.0416666667
MdATcase2	782	CpG	31	24	24	6	0.25
MdATcase2	complement(783)	CpG	31	7	7	2	0.2857142857
MdATcase2	787	CHG	30	23	23	1	0.0434782609
MdATcase2	complement(815)	CHH	36	11	10	1	0.1
MdATcase2	827	CHH	61	40	38	2	0.0526315789
MdATcase2	828	CHH	66	43	41	3	0.0731707317
MdATcase2	830	CHH	78	50	42	3	0.0714285714
MdATcase2	complement(838)	CHH	386	194	190	74	0.3894736842
MdATcase2	complement(840)	CHH	690	326	307	121	0.3941368078
MdATcase2	841	CHH	768	440	425	173	0.4070588235
MdATcase2	complement(844)	CHH	907	420	133	46	0.3458646617
MdATcase2	complement(848)	CHH	979	457	428	202	0.4719626168
MdATcase2	complement(849)	CHH	998	466	434	200	0.4608294931
MdATcase2	complement(852)	CHH	1019	476	449	238	0.5300668151
MdATcase2	complement(854)	CHH	1026	481	457	219	0.4792122538
MdATcase2	855	CHH	1021	543	527	239	0.4535104364
MdATcase2	complement(865)	CHH	1038	489	451	243	0.5388026608
MdATcase2	complement(868)	CHH	1030	488	25	6	0.24
MdATcase2	complement(869)	CHH	1030	488	169	77	0.4556213018
MdATcase2	complement(870)	CHH	1030	490	457	4	8.753E-3
MdATcase2	complement(873)	CHH	1031	490	431	175	0.4060324826
MdATcase2	complement(875)	CHH	1143	555	490	249	0.5081632653
MdATcase2	complement(876)	CHH	1163	564	530	230	0.4339622642
MdATcase2	complement(878)	CHH	1198	570	532	227	0.4266917293
MdATcase2	complement(884)	CHH	1223	582	550	82	0.1490909091
MdATcase2	complement(890)	CHH	1228	584	515	115	0.2233009709
MdATcase2	complement(891)	CHH	1239	590	570	178	0.3122807018
MdATcase2	894	CHH	1238	653	526	165	0.3136882129
MdATcase2	895	CHH	1254	660	639	183	0.2863849765
MdATcase2	899	CHH	1255	662	608	171	0.28125
MdATcase2	complement(904)	CHH	1260	598	565	212	0.3752212389
MdATcase2	complement(912)	CHH	1264	601	553	192	0.3471971067
MdATcase2	913	CHH	1265	664	633	228	0.3601895735
MdATcase2	complement(916)	CHH	1271	604	585	211	0.3606837607
MdATcase2	923	CHG	1267	664	441	235	0.5328798186
MdATcase2	complement(925)	CHG	1252	592	308	180	0.5844155844
MdATcase2	complement(931)	CHH	1266	603	547	110	0.2010968921
MdATcase2	932	CHH	1269	667	628	174	0.2770700637
MdATcase2	934	CHH	1264	667	627	207	0.3301435407
MdATcase2	complement(940)	CHH	1249	601	573	208	0.3630017452
MdATcase2	complement(942)	CHH	1263	598	579	219	0.378238342
MdATcase2	943	CHH	1254	659	636	215	0.3380503145
MdATcase2	946	CHH	1252	659	602	253	0.4202657807
MdATcase2	complement(949)	CHH	1222	580	225	73	0.3244444444
MdATcase2	complement(950)	CHH	1235	592	479	201	0.4196242171
MdATcase2	complement(953)	CHH	1247	601	560	243	0.4339285714
MdATcase2	complement(956)	CHH	1255	599	581	198	0.3407917384
MdATcase2	957	CHH	1254	654	612	246	0.4019607843
MdATcase2	959	CHH	1259	656	613	277	0.4518760196
MdATcase2	964	CHG	1250	660	488	305	0.625
MdATcase2	complement(966)	CHG	1254	599	396	294	0.7424242424
MdATcase2	complement(967)	CHH	1252	597	565	240	0.4247787611
MdATcase2	complement(969)	CHH	1253	596	580	249	0.4293103448
MdATcase2	970	CHH	1251	656	610	214	0.3508196721
MdATcase2	973	CHH	1245	653	607	265	0.4365733114
MdATcase2	complement(976)	CHH	1249	596	509	226	0.4440078585
MdATcase2	complement(978)	CHH	1256	599	192	80	0.4166666667
MdATcase2	complement(982)	CHH	1253	593	549	168	0.306010929
MdATcase2	983	CHH	1248	660	627	190	0.303030303
MdATcase2	985	CHH	1238	643	618	247	0.3996763754
MdATcase2	complement(991)	CHH	1258	598	571	213	0.3730297723
MdATcase2	complement(993)	CHH	1254	597	564	167	0.2960992908
MdATcase2	994	CHH	1246	651	599	183	0.305509182
MdATcase2	complement(999)	CHH	1230	582	550	193	0.3509090909
MdATcase2	complement(1000)	CHH	1237	590	559	163	0.2915921288
MdATcase2	1004	CHH	1229	648	579	176	0.3039723661
MdATcase2	1011	CHH	1205	635	599	76	0.1268781302
MdATcase2	1017	CHH	1204	636	545	195	0.3577981651
MdATcase2	1019	CHH	1208	634	597	275	0.4606365159
MdATcase2	complement(1022)	CHH	1189	570	514	3	5.837E-3
MdATcase2	complement(1025)	CHH	1183	561	530	168	0.3169811321
MdATcase2	1026	CpG	1175	617	401	310	0.7730673317
MdATcase2	complement(1027)	CpG	1181	564	401	264	0.6583541147
MdATcase2	1028	CHH	1175	617	576	242	0.4201388889
MdATcase2	complement(1034)	CHH	1153	543	150	53	0.3533333333
MdATcase2	1035	CHH	1151	608	585	39	0.0666666667
MdATcase2	1036	CHH	1156	610	573	280	0.4886561955
MdATcase2	complement(1046)	CHH	1099	527	510	248	0.4862745098
MdATcase2	1047	CHH	1090	576	548	241	0.4397810219
MdATcase2	1049	CHH	1071	568	544	295	0.5422794118
MdATcase2	1052	CHH	1039	557	521	259	0.4971209213
MdATcase2	1053	CHH	1034	554	514	244	0.4747081712
MdATcase2	complement(1058)	CHH	907	414	92	44	0.4782608696
MdATcase2	complement(1060)	CHH	882	412	409	187	0.4572127139
MdATcase2	1061	CHH	760	459	431	175	0.4060324826
MdATcase2	1063	CHH	569	389	320	135	0.421875
MdATcase2	1067	CHH	167	103	66	9	0.1363636364
MdATcase2	complement(1070)	CHH	83	46	44	3	0.0681818182
MdATcase2	complement(1072)	CHH	46	27	22	6	0.2727272727
MdATcase2	1084	CpG	23	13	13	13	1
MdATcase2	complement(1085)	CpG	23	10	10	7	0.7
MdATcase2	1095	CHH	21	14	14	2	0.1428571429
MdATcase2	1107	CpG	18	10	10	10	1
MdATcase2	complement(1108)	CpG	18	8	8	7	0.875
MdATcase2	1149	CpG	19	10	10	9	0.9
MdATcase2	complement(1150)	CpG	19	9	8	7	0.875
MdATcase2	1159	CHH	18	9	9	1	0.1111111111
MdATcase2	1215	CHG	13	7	7	1	0.1428571429
MdATcase2	complement(1217)	CHG	13	6	6	1	0.1666666667
MdATcase2	1223	CHH	12	6	6	1	0.1666666667
MdATcase2	complement(1227)	CHH	12	6	5	1	0.2
MdATcase2	1230	CpG	11	6	6	6	1
MdATcase2	complement(1231)	CpG	11	5	5	4	0.8
MdATcase2	1237	CpG	11	6	6	6	1
MdATcase2	complement(1238)	CpG	11	5	5	5	1
MdATcase2	1335	CpG	15	9	9	9	1
MdATcase2	complement(1336)	CpG	15	6	6	6	1
MdATcase2	1346	CpG	14	9	9	9	1
MdATcase2	complement(1347)	CpG	15	6	5	5	1
MdATcase2	1416	CpG	13	10	9	9	1
MdATcase2	complement(1417)	CpG	13	3	3	2	0.6666666667
MdATcase2	1428	CpG	13	10	10	9	0.9
MdATcase2	complement(1429)	CpG	12	2	2	2	1
MdATcase2	1438	CHH	12	10	9	1	0.1111111111
MdATcase2	1440	CpG	12	10	10	10	1
MdATcase2	complement(1441)	CpG	13	2	2	2	1
MdATcase2	1452	CpG	13	11	11	11	1
MdATcase2	complement(1453)	CpG	13	2	2	2	1
MdATcase2	1474	CpG	11	9	8	7	0.875
MdATcase2	complement(1475)	CpG	10	2	2	2	1
MdATcase2	1476	CpG	10	8	8	8	1
MdATcase2	complement(1477)	CpG	10	2	2	2	1
MdATcase2	1478	CpG	11	8	8	8	1
MdATcase2	complement(1479)	CpG	11	3	3	1	0.3333333333
MdATcase2	1532	CpG	15	12	12	12	1
MdATcase2	complement(1533)	CpG	15	3	3	3	1
MdATcase2	1543	CpG	16	12	12	12	1
MdATcase2	complement(1544)	CpG	16	4	4	4	1
MdATcase2	1591	CHG	15	10	10	1	0.1
MdATcase2	1629	CpG	17	11	11	11	1
MdATcase2	complement(1630)	CpG	17	6	6	5	0.8333333333
MdATcase2	1641	CpG	14	8	8	8	1
MdATcase2	complement(1642)	CpG	14	6	6	6	1
MdATcase2	1688	CpG	14	7	7	6	0.8571428571
MdATcase2	complement(1689)	CpG	14	7	7	4	0.5714285714
MdATcase2	1728	CpG	14	7	6	6	1
MdATcase2	complement(1729)	CpG	13	7	7	7	1
MdATcase2	1827	CpG	17	8	8	6	0.75
MdATcase2	complement(1828)	CpG	17	9	9	9	1
MdATcase2	1842	CHH	18	9	9	1	0.1111111111
MdATcase2	1853	CpG	19	11	11	11	1
MdATcase2	complement(1854)	CpG	19	8	8	8	1
MdATcase2	1887	CHG	20	11	11	1	0.0909090909
MdATcase2	1888	CpG	20	11	11	5	0.4545454545
MdATcase2	complement(1889)	CpG	21	9	9	7	0.7777777778
MdATcase2	1926	CpG	22	12	12	12	1
MdATcase2	complement(1927)	CpG	22	10	9	9	1
MdATcase2	1953	CHG	21	12	11	1	0.0909090909
MdATcase2	complement(1959)	CHH	19	8	8	1	0.125
MdATcase2	2017	CHH	19	11	11	1	0.0909090909
MdATcase2	2042	CpG	22	14	13	13	1
MdATcase2	complement(2043)	CpG	22	8	8	8	1
MdATcase2	complement(2049)	CHG	20	6	6	1	0.1666666667
MdATcase2	2051	CpG	20	14	13	12	0.9230769231
MdATcase2	complement(2052)	CpG	21	7	6	6	1
MdATcase2	2058	CHG	22	15	15	1	0.0666666667
MdATcase2	2079	CpG	20	14	14	8	0.5714285714
MdATcase2	complement(2080)	CpG	21	6	6	1	0.1666666667
MdATcase2	2093	CpG	22	16	16	16	1
MdATcase2	complement(2094)	CpG	23	6	6	6	1
MdATcase2	2097	CHH	23	17	17	1	0.0588235294
MdATcase2	2105	CHG	23	17	17	1	0.0588235294
MdATcase2	complement(2115)	CHH	23	6	6	1	0.1666666667
MdATcase2	2120	CpG	23	17	17	7	0.4117647059
MdATcase2	complement(2121)	CpG	23	6	6	5	0.8333333333
MdATcase2	2164	CpG	19	15	15	13	0.8666666667
MdATcase2	complement(2165)	CpG	19	4	3	3	1
MdATcase2	2167	CpG	19	15	14	13	0.9285714286
MdATcase2	complement(2168)	CpG	19	4	4	4	1
MdATcase2	2246	CpG	11	9	9	9	1
MdATcase2	complement(2247)	CpG	11	2	2	2	1
MdATcase2	complement(2252)	CHH	13	2	2	1	0.5
MdATcase2	2284	CpG	14	9	9	7	0.7777777778
MdATcase2	complement(2285)	CpG	13	4	4	1	0.25
MdATcase2	2286	CpG	13	9	9	6	0.6666666667
MdATcase2	2302	CpG	13	8	8	5	0.625
MdATcase2	complement(2303)	CpG	14	6	4	1	0.25
MdATcase2	complement(2352)	CHH	18	9	9	1	0.1111111111
MdATcase2	complement(2414)	CpG	20	10	9	1	0.1111111111
MdATcase2	2428	CpG	18	8	7	2	0.2857142857
MdATcase2	complement(2429)	CpG	18	10	9	7	0.7777777778
MdATcase2	complement(2431)	CHH	18	10	10	1	0.1
MdATcase2	2435	CpG	17	8	8	2	0.25
MdATcase2	complement(2436)	CpG	17	9	9	4	0.4444444444
MdATcase2	2498	CHH	16	7	7	1	0.1428571429
MdATcase2	2511	CpG	17	7	6	3	0.5
MdATcase2	complement(2512)	CpG	17	10	10	6	0.6
MdATcase2	complement(2532)	CHG	16	9	8	1	0.125
MdATcase2	complement(2555)	CHH	14	7	7	1	0.1428571429
MdATcase2	complement(2559)	CpG	13	7	7	2	0.2857142857
MdATcase2	complement(2594)	CHH	11	6	6	1	0.1666666667
MdATcase2	2659	CHG	4	3	3	1	0.3333333333
MdATcase3	complement(78)	CHG	9	8	8	1	0.125
MdATcase3	complement(160)	CpG	9	8	7	1	0.1428571429
MdATcase3	complement(195)	CpG	11	9	9	1	0.1111111111
MdATcase3	207	CHH	12	2	2	1	0.5
MdATcase3	complement(216)	CHG	12	11	11	1	0.0909090909
MdATcase3	complement(229)	CpG	11	10	9	1	0.1111111111
MdATcase3	complement(236)	CpG	11	10	10	1	0.1
MdATcase3	complement(238)	CHH	11	10	9	1	0.1111111111
MdATcase3	complement(263)	CpG	15	12	12	1	0.0833333333
MdATcase3	complement(329)	CHH	20	12	12	1	0.0833333333
MdATcase3	358	CpG	21	12	12	1	0.0833333333
MdATcase3	complement(372)	CHH	20	8	8	2	0.25
MdATcase3	complement(523)	CHH	18	4	4	1	0.25
MdATcase3	535	CHH	17	14	14	1	0.0714285714
MdATcase3	662	CHH	32	26	26	1	0.0384615385
MdATcase3	748	CHG	35	24	24	1	0.0416666667
MdATcase3	774	CpG	36	26	26	1	0.0384615385
MdATcase3	complement(833)	CHH	33	8	8	1	0.125
MdATcase3	835	CHG	33	25	25	1	0.04
MdATcase3	complement(838)	CHH	33	8	8	1	0.125
MdATcase3	888	CHG	32	17	16	1	0.0625
MdATcase3	complement(890)	CHG	31	15	14	3	0.2142857143
MdATcase3	897	CHH	30	16	14	1	0.0714285714
MdATcase3	902	CHG	30	16	13	1	0.0769230769
MdATcase3	complement(904)	CHG	31	14	13	4	0.3076923077
MdATcase3	complement(907)	CHH	31	14	14	1	0.0714285714
MdATcase3	complement(916)	CHH	32	14	14	1	0.0714285714
MdATcase3	complement(926)	CHH	31	14	14	1	0.0714285714
MdATcase3	934	CHH	29	15	15	1	0.0666666667
MdATcase3	939	CHH	30	16	16	1	0.0625
MdATcase3	962	CpG	29	14	14	2	0.1428571429
MdATcase3	complement(963)	CpG	29	15	15	5	0.3333333333
MdATcase3	966	CHG	30	15	15	2	0.1333333333
MdATcase3	complement(968)	CHG	30	15	15	5	0.3333333333
MdATcase3	969	CHG	30	15	15	2	0.1333333333
MdATcase3	complement(971)	CHG	30	15	15	5	0.3333333333
MdATcase3	988	CHH	32	17	17	1	0.0588235294
MdATcase3	993	CHG	32	17	17	2	0.1176470588
MdATcase3	complement(995)	CHG	32	15	15	5	0.3333333333
MdATcase3	1000	CHG	34	17	17	2	0.1176470588
MdATcase3	complement(1002)	CHG	34	17	17	6	0.3529411765
MdATcase3	complement(1021)	CHH	28	12	12	3	0.25
MdATcase3	complement(1027)	CHH	26	9	9	1	0.1111111111
MdATcase3	1052	CHH	23	16	16	1	0.0625
MdATcase3	complement(1062)	CHH	21	8	7	1	0.1428571429
MdATcase3	1067	CpG	20	12	11	6	0.5454545455
MdATcase3	complement(1068)	CpG	19	8	8	4	0.5
MdATcase3	1083	CHG	21	12	11	2	0.1818181818
MdATcase3	complement(1085)	CHG	20	9	8	4	0.5
MdATcase3	complement(1120)	CHH	20	8	8	4	0.5
MdATcase3	1148	CpG	18	10	10	9	0.9
MdATcase3	complement(1149)	CpG	17	7	6	2	0.3333333333
MdATcase3	complement(1150)	CHG	17	7	6	5	0.8333333333
MdATcase3	1158	CpG	18	11	11	11	1
MdATcase3	complement(1159)	CpG	18	7	7	7	1
MdATcase3	1160	CpG	18	11	11	10	0.9090909091
MdATcase3	complement(1161)	CpG	18	7	7	7	1
MdATcase3	1168	CpG	16	10	9	9	1
MdATcase3	complement(1169)	CpG	16	6	5	2	0.4
MdATcase3	1172	CpG	16	10	10	9	0.9
MdATcase3	complement(1173)	CpG	16	6	6	6	1
MdATcase3	1184	CpG	14	10	10	10	1
MdATcase3	complement(1185)	CpG	14	4	4	4	1
MdATcase3	1206	CpG	12	8	8	8	1
MdATcase3	complement(1207)	CpG	12	4	4	4	1
MdATcase3	1208	CpG	12	8	8	8	1
MdATcase3	complement(1209)	CpG	12	4	4	4	1
MdATcase3	1213	CHH	12	8	8	1	0.125
MdATcase3	1397	CHH	12	8	8	1	0.125
MdATcase3	1400	CHH	14	9	9	1	0.1111111111
MdATcase3	1461	CHG	21	16	15	1	0.0666666667
MdATcase3	1495	CHG	20	16	15	1	0.0666666667
MdATcase3	complement(1507)	CHH	21	5	5	1	0.2
MdATcase3	1509	CHG	21	16	16	1	0.0625
MdATcase3	1519	CHH	20	14	14	2	0.1428571429
MdATcase3	1528	CpG	21	15	15	15	1
MdATcase3	complement(1529)	CpG	21	6	5	5	1
MdATcase3	1541	CpG	23	16	15	15	1
MdATcase3	complement(1542)	CpG	23	7	6	5	0.8333333333
MdATcase3	1561	CpG	23	16	16	16	1
MdATcase3	complement(1562)	CpG	23	7	7	7	1
MdATcase3	1565	CHH	23	16	15	1	0.0666666667
MdATcase3	1601	CHH	21	12	10	1	0.1
MdATcase3	1613	CHH	20	12	12	1	0.0833333333
MdATcase3	1652	CHH	27	17	17	1	0.0588235294
MdATcase3	1673	CpG	27	17	17	6	0.3529411765
MdATcase3	complement(1674)	CpG	27	10	10	7	0.7
MdATcase3	1684	CHH	27	17	17	1	0.0588235294
MdATcase3	complement(1697)	CHH	28	11	11	1	0.0909090909
MdATcase3	1702	CHG	29	17	17	1	0.0588235294
MdATcase3	1721	CpG	29	15	15	15	1
MdATcase3	complement(1722)	CpG	29	14	14	14	1
MdATcase3	complement(1769)	CHH	25	11	11	1	0.0909090909
MdATcase3	complement(1778)	CHG	23	11	11	1	0.0909090909
MdATcase3	complement(1800)	CHH	20	9	9	1	0.1111111111
MdATcase3	1807	CHH	21	13	12	1	0.0833333333
MdATcase3	complement(1854)	CHG	23	10	9	1	0.1111111111
MdATcase3	1896	CpG	23	11	11	11	1
MdATcase3	complement(1897)	CpG	23	12	11	11	1
MdATcase3	1899	CpG	23	11	11	11	1
MdATcase3	complement(1900)	CpG	24	12	12	12	1
MdATcase3	1981	CHH	23	15	15	1	0.0666666667
MdATcase3	2036	CpG	25	21	21	21	1
MdATcase3	complement(2037)	CpG	25	4	3	3	1
MdATcase3	2049	CpG	25	22	20	20	1
MdATcase3	complement(2050)	CpG	24	3	3	2	0.6666666667
MdATcase3	2071	CpG	22	19	19	11	0.5789473684
MdATcase3	2122	CHH	21	18	17	1	0.0588235294
MdATcase3	2167	CpG	21	19	19	1	0.0526315789
MdATcase3	2238	CHH	25	21	21	1	0.0476190476
MdATcase3	2245	CHG	25	21	21	1	0.0476190476
MdATcase3	2272	CpG	26	21	21	12	0.5714285714
MdATcase3	complement(2273)	CpG	27	5	5	4	0.8
MdATcase3	2319	CpG	22	17	17	11	0.6470588235
MdATcase3	complement(2320)	CpG	22	5	5	4	0.8
MdATcase3	2382	CHH	22	18	18	1	0.0555555556
MdATcase3	2403	CHG	27	21	21	1	0.0476190476
MdATcase3	2412	CHG	29	22	19	1	0.0526315789
MdATcase3	2524	CHH	21	16	14	1	0.0714285714
MdATcase3	2550	CpG	21	15	15	1	0.0666666667
MdATcase3	2573	CHH	19	13	13	1	0.0769230769
MdATcase3	2599	CHH	25	18	18	1	0.0555555556
MdATcase3	2610	CHH	27	19	19	1	0.0526315789
MdATcase3	complement(2618)	CHH	28	9	9	1	0.1111111111
MdATcase3	complement(2631)	CHH	27	8	8	1	0.125
MdATcase3	2633	CHH	27	19	19	1	0.0526315789
MdATcase3	2729	CHH	24	18	18	1	0.0555555556
MdATcase3	2771	CHG	22	18	17	1	0.0588235294
MdATcase3	2774	CHH	24	19	18	3	0.1666666667
MdATcase3	2775	CHG	24	19	13	1	0.0769230769
MdATcase3	2784	CHH	27	22	22	9	0.4090909091
MdATcase3	2787	CpG	27	22	21	17	0.8095238095
MdATcase3	complement(2788)	CpG	27	5	5	4	0.8
MdATcase3	2794	CpG	27	22	21	13	0.619047619
MdATcase3	complement(2795)	CpG	27	5	5	5	1
MdATcase3	2801	CHH	26	22	20	11	0.55
MdATcase3	2809	CHH	26	22	21	12	0.5714285714
MdATcase3	2810	CHG	26	22	20	10	0.5
MdATcase3	complement(2812)	CHG	26	4	4	3	0.75
MdATcase3	complement(2816)	CHH	26	4	4	1	0.25
MdATcase3	complement(2818)	CHH	25	4	4	1	0.25
MdATcase3	complement(2820)	CHH	25	3	3	1	0.3333333333
MdATcase3	2825	CHH	24	21	20	9	0.45
MdATcase3	complement(2830)	CHH	23	3	3	1	0.3333333333
MdATcase3	2833	CHH	23	20	11	6	0.5454545455
MdATcase3	2838	CHH	23	20	19	12	0.6315789474
MdATcase3	complement(2841)	CHH	23	3	3	2	0.6666666667
MdATcase3	complement(2848)	CHH	22	3	3	2	0.6666666667
MdATcase3	2849	CpG	22	19	16	14	0.875
MdATcase3	complement(2850)	CpG	22	3	3	3	1
MdATcase3	complement(2856)	CHH	22	3	3	1	0.3333333333
MdATcase3	2859	CHH	22	19	19	10	0.5263157895
MdATcase3	2860	CHH	22	19	18	13	0.7222222222
MdATcase3	complement(2869)	CHH	19	3	3	1	0.3333333333
MdATcase3	2874	CHH	17	16	14	5	0.3571428571
MdATcase3	2876	CHH	16	15	15	8	0.5333333333
MdATcase3	complement(2882)	CHH	15	1	1	1	1
MdATcase3	complement(2884)	CHH	12	1	1	1	1
MdATcase3	complement(2885)	CHH	11	1	1	1	1
