# Supplementary material for: Genome and transcriptome-wide study of carbamoyltransferase genes in major fleshy fruits: A multi-omics study of evolution and functional significance
Source: Front Plant Sci. 2022 Nov 3;13:994159. doi: 10.3389/fpls.2022.994159 (PMC9669488; doi:10.3389/fpls.2022.994159)
Supplement: Supplementary file 7 [file DataSheet_3.csv]

Chromosome	Region	Name	Total coverage	Strand coverage	Context coverage	Methylated coverage	Methylation level
MaATcase1	complement(352)	CHG	7	6	6	1	0.1666666667
MaATcase1	complement(458)	CpG	10	8	8	1	0.125
MaATcase1	complement(480)	CpG	11	8	8	2	0.25
MaATcase1	complement(483)	CHH	11	8	6	1	0.1666666667
MaATcase1	complement(485)	CHH	11	8	8	1	0.125
MaATcase1	complement(490)	CpG	11	8	7	1	0.1428571429
MaATcase1	499	CHH	12	4	4	1	0.25
MaATcase1	complement(514)	CHH	12	8	8	1	0.125
MaATcase1	520	CHH	13	4	4	1	0.25
MaATcase1	556	CHG	30	18	17	1	0.0588235294
MaATcase1	575	CHH	33	20	19	1	0.0526315789
MaATcase1	647	CpG	54	35	7	2	0.2857142857
MaATcase1	complement(648)	CpG	54	19	19	2	0.1052631579
MaATcase1	710	CpG	59	40	40	11	0.275
MaATcase1	complement(711)	CpG	60	20	8	6	0.75
MaATcase1	764	CpG	55	31	7	5	0.7142857143
MaATcase1	complement(765)	CpG	55	24	24	7	0.2916666667
MaATcase1	769	CpG	55	31	7	7	1
MaATcase1	complement(770)	CpG	55	24	7	7	1
MaATcase1	782	CpG	56	33	6	6	1
MaATcase1	complement(783)	CpG	54	22	6	6	1
MaATcase1	827	CpG	35	21	2	1	0.5
MaATcase1	complement(828)	CpG	35	14	14	5	0.3571428571
MaATcase1	838	CpG	30	19	19	12	0.6315789474
MaATcase1	complement(839)	CpG	30	11	10	6	0.6
MaATcase1	848	CHH	30	18	18	1	0.0555555556
MaATcase1	852	CpG	30	18	3	3	1
MaATcase1	complement(853)	CpG	30	12	6	5	0.8333333333
MaATcase1	855	CpG	21	9	3	3	1
MaATcase1	complement(856)	CpG	20	12	12	5	0.4166666667
MaATcase1	942	CpG	21	8	3	3	1
MaATcase1	complement(943)	CpG	21	13	6	6	1
MaATcase1	complement(1004)	CHH	22	14	14	1	0.0714285714
MaATcase1	complement(1018)	CHH	19	12	12	1	0.0833333333
MaATcase1	1030	CpG	11	7	4	4	1
MaATcase1	complement(1031)	CpG	22	15	4	4	1
MaATcase1	1067	CHG	24	7	6	1	0.1666666667
MaATcase1	1091	CHH	25	7	7	1	0.1428571429
MaATcase1	complement(1138)	CHH	11	8	8	1	0.125
MaATcase1	complement(1141)	CHH	11	8	8	1	0.125
MaATcase1	1382	CpG	18	12	12	12	1
MaATcase1	complement(1383)	CpG	18	6	6	5	0.8333333333
MaATcase1	1492	CHH	18	10	10	1	0.1
MaATcase1	1495	CpG	18	10	10	10	1
MaATcase1	complement(1496)	CpG	18	8	8	8	1
MaATcase1	1533	CpG	18	11	10	9	0.9
MaATcase1	complement(1534)	CpG	17	7	4	4	1
MaATcase1	complement(1553)	CHH	16	7	7	1	0.1428571429
MaATcase1	1566	CpG	14	9	8	7	0.875
MaATcase1	complement(1567)	CpG	14	5	5	2	0.4
MaATcase1	1575	CpG	14	9	9	9	1
MaATcase1	complement(1576)	CpG	14	5	5	5	1
MaATcase1	1651	CHG	10	5	5	1	0.2
MaATcase1	complement(1653)	CHG	10	5	5	1	0.2
MaATcase1	complement(1826)	CHH	13	8	8	1	0.125
MaATcase1	2000	CHG	7	3	3	1	0.3333333333
MaATcase1	2153	CpG	11	9	9	4	0.4444444444
MaATcase1	complement(2154)	CpG	11	2	1	1	1
MaATcase1	2178	CHG	12	9	9	1	0.1111111111
MaATcase1	complement(2223)	CHH	10	3	3	1	0.3333333333
MaATcase1	2255	CpG	13	8	6	6	1
MaATcase1	complement(2256)	CpG	13	5	5	3	0.6
MaATcase1	2350	CHH	16	10	10	1	0.1
MaATcase1	2353	CHH	16	10	10	1	0.1
MaATcase1	2364	CHH	17	11	10	1	0.1
MaATcase1	2395	CpG	13	9	8	8	1
MaATcase1	complement(2396)	CpG	13	4	3	3	1
MaATcase1	complement(2416)	CHH	11	4	4	1	0.25
MaATcase1	2435	CpG	10	7	6	5	0.8333333333
MaATcase1	complement(2436)	CpG	10	3	2	2	1
MaATcase1	2450	CHH	10	7	7	1	0.1428571429
MaATcase1	2549	CHH	8	5	5	1	0.2
MaATcase1	2587	CpG	12	6	3	3	1
MaATcase1	complement(2588)	CpG	12	6	6	2	0.3333333333
MaATcase1	complement(2628)	CHH	13	8	8	1	0.125
MaATcase1	complement(2776)	CHH	12	8	8	1	0.125
MaATcase1	2779	CpG	12	4	4	4	1
MaATcase1	complement(2780)	CpG	12	8	8	8	1
MaATcase1	complement(2799)	CHH	11	7	6	1	0.1666666667
MaATcase1	2826	CpG	9	3	3	3	1
MaATcase1	complement(2827)	CpG	9	6	6	6	1
MaATcase1	2866	CpG	10	4	3	3	1
MaATcase1	complement(2867)	CpG	10	6	6	5	0.8333333333
MaATcase1	complement(2878)	CHH	11	6	6	1	0.1666666667
MaATcase1	complement(2881)	CHH	11	6	6	1	0.1666666667
MaATcase1	2964	CpG	9	2	2	2	1
MaATcase1	complement(2965)	CpG	9	7	7	7	1
MaATcase1	3005	CpG	9	5	5	5	1
MaATcase1	complement(3006)	CpG	9	4	3	3	1
MaATcase1	3178	CHH	11	7	7	1	0.1428571429
MaATcase1	complement(3237)	CHH	12	5	5	1	0.2
MaATcase1	complement(3277)	CHH	10	5	5	1	0.2
MaATcase1	3297	CpG	8	2	2	2	1
MaATcase1	complement(3298)	CpG	8	6	6	6	1
MaATcase1	3300	CpG	8	2	2	2	1
MaATcase1	complement(3301)	CpG	8	6	6	6	1
MaATcase1	3308	CpG	8	2	2	2	1
MaATcase1	complement(3309)	CpG	8	6	6	6	1
MaATcase1	3321	CpG	8	2	2	2	1
MaATcase1	complement(3322)	CpG	8	6	6	6	1
MaATcase1	complement(3333)	CHG	7	6	6	1	0.1666666667
MaATcase1	complement(3460)	CHG	9	6	6	1	0.1666666667
MaATcase1	3468	CpG	8	3	3	3	1
MaATcase1	complement(3469)	CpG	8	5	5	5	1
MaATcase1	3526	CHH	10	4	4	1	0.25
MaATcase1	3614	CpG	13	7	7	4	0.5714285714
MaATcase1	complement(3615)	CpG	13	6	5	5	1
MaATcase1	3633	CpG	15	8	5	4	0.8
MaATcase1	complement(3634)	CpG	15	7	7	6	0.8571428571
MaATcase1	3639	CHG	14	8	8	1	0.125
MaATcase1	3684	CpG	13	7	2	2	1
MaATcase1	complement(3685)	CpG	12	6	6	3	0.5
MaATcase1	complement(3717)	CHH	13	6	6	1	0.1666666667
MaATcase1	3727	CHH	12	6	6	1	0.1666666667
MaATcase1	3737	CpG	13	6	6	3	0.5
MaATcase1	complement(3738)	CpG	13	7	6	6	1
MaATcase1	3764	CpG	15	8	8	5	0.625
MaATcase1	complement(3765)	CpG	15	7	6	6	1
MaATcase1	3774	CpG	12	6	6	5	0.8333333333
MaATcase1	complement(3775)	CpG	12	6	4	4	1
MaATcase1	3786	CpG	10	6	6	4	0.6666666667
MaATcase1	complement(3787)	CpG	10	4	4	4	1
MaATcase1	3890	CpG	9	2	2	2	1
MaATcase1	complement(3891)	CpG	9	7	7	6	0.8571428571
MaATcase1	complement(3962)	CpG	11	8	2	2	1
MaATcase1	3991	CpG	9	5	5	5	1
MaATcase1	complement(3992)	CpG	9	4	4	4	1
MaATcase1	4024	CpG	10	7	7	6	0.8571428571
MaATcase1	complement(4025)	CpG	10	3	3	3	1
MaATcase1	complement(4042)	CHH	10	3	3	1	0.3333333333
MaATcase1	complement(4083)	CHH	11	4	4	1	0.25
MaATcase1	complement(4132)	CpG	13	6	5	2	0.4
MaOTcase1	complement(16)	CHH	2	2	2	1	0.5
MaOTcase1	86	CpG	7	3	3	1	0.3333333333
MaOTcase1	113	CHH	8	3	3	1	0.3333333333
MaOTcase1	148	CHH	8	4	4	1	0.25
MaOTcase1	complement(313)	CpG	9	4	4	1	0.25
MaOTcase1	431	CpG	12	7	7	1	0.1428571429
MaOTcase1	1022	CpG	8	2	2	1	0.5
MaOTcase1	complement(1023)	CpG	8	6	6	1	0.1666666667
MaOTcase1	1068	CpG	7	2	2	1	0.5
MaOTcase1	complement(1069)	CpG	6	4	4	4	1
MaOTcase1	1080	CpG	8	3	3	2	0.6666666667
MaOTcase1	complement(1081)	CpG	8	5	3	3	1
MaOTcase1	1102	CpG	6	1	1	1	1
MaOTcase1	complement(1103)	CpG	6	5	5	5	1
MaOTcase1	1104	CpG	6	1	1	1	1
MaOTcase1	complement(1105)	CpG	6	5	5	5	1
MaOTcase1	1115	CpG	6	1	1	1	1
MaOTcase1	complement(1116)	CpG	6	5	5	3	0.6
MaOTcase1	1128	CpG	6	1	1	1	1
MaOTcase1	complement(1129)	CpG	6	5	5	3	0.6
MaOTcase1	1227	CpG	5	1	1	1	1
MaOTcase1	complement(1228)	CpG	6	5	4	4	1
MaOTcase1	1234	CpG	7	1	1	1	1
MaOTcase1	complement(1235)	CpG	7	6	6	6	1
MaOTcase1	1397	CpG	13	9	9	2	0.2222222222
MaOTcase1	complement(1398)	CpG	13	4	2	2	1
MaOTcase1	1399	CpG	13	9	9	6	0.6666666667
MaOTcase1	complement(1400)	CpG	13	4	3	3	1
MaOTcase1	1502	CHH	14	9	9	1	0.1111111111
MaOTcase1	1507	CHG	14	9	9	1	0.1111111111
MaOTcase1	complement(1527)	CHH	12	5	5	1	0.2
MaOTcase1	1565	CHH	11	4	4	1	0.25
MaOTcase1	complement(1684)	CHH	7	5	5	1	0.2
MaOTcase1	1694	CpG	8	3	2	2	1
MaOTcase1	complement(1695)	CpG	8	5	5	4	0.8
MaOTcase1	1697	CpG	8	3	2	2	1
MaOTcase1	complement(1698)	CpG	8	5	4	3	0.75
MaOTcase1	1722	CpG	10	4	4	4	1
MaOTcase1	complement(1723)	CpG	10	6	6	6	1
MaOTcase1	1732	CpG	9	3	3	1	0.3333333333
MaOTcase1	complement(1733)	CpG	9	6	6	5	0.8333333333
MaOTcase1	1785	CHG	8	3	3	1	0.3333333333
MaOTcase1	1791	CpG	8	3	3	3	1
MaOTcase1	complement(1792)	CpG	8	5	5	2	0.4
MaOTcase1	1835	CpG	3	2	1	1	1
MaOTcase1	complement(1836)	CpG	3	1	1	1	1
MaOTcase1	1881	CHH	7	3	3	1	0.3333333333
MaOTcase1	1948	CpG	10	4	4	4	1
MaOTcase1	complement(1949)	CpG	10	6	6	6	1
MaOTcase1	1955	CHH	12	5	5	1	0.2
MaOTcase1	1968	CpG	13	6	6	4	0.6666666667
MaOTcase1	complement(1969)	CpG	13	7	4	4	1
MaOTcase1	2043	CpG	12	5	5	5	1
MaOTcase1	complement(2044)	CpG	12	7	7	7	1
MaOTcase1	2151	CHH	14	6	6	1	0.1666666667
MaOTcase1	2218	CpG	12	4	4	3	0.75
MaOTcase1	complement(2219)	CpG	12	8	4	4	1
MaOTcase1	2335	CpG	11	4	4	4	1
MaOTcase1	complement(2336)	CpG	11	7	7	7	1
MaOTcase1	2363	CpG	12	6	6	6	1
MaOTcase1	complement(2364)	CpG	12	6	6	6	1
MaOTcase1	2382	CHH	13	7	7	1	0.1428571429
MaOTcase1	2409	CpG	14	8	8	8	1
MaOTcase1	complement(2410)	CpG	14	6	6	6	1
MaOTcase1	2521	CpG	12	9	4	4	1
MaOTcase1	complement(2580)	CHH	16	5	5	1	0.2
MaOTcase1	2795	CHH	15	9	9	1	0.1111111111
MaOTcase1	2805	CpG	15	10	10	7	0.7
MaOTcase1	complement(2806)	CpG	15	5	5	4	0.8
MaOTcase1	complement(2845)	CHG	11	4	4	1	0.25
MaOTcase1	complement(2846)	CHH	11	4	4	1	0.25
MaOTcase1	2890	CpG	12	8	8	5	0.625
MaOTcase1	complement(2891)	CpG	12	4	4	1	0.25
MaOTcase1	complement(3020)	CHH	14	6	6	1	0.1666666667
MaOTcase1	3057	CHH	12	8	8	1	0.125
MaOTcase1	3076	CpG	11	8	8	4	0.5
MaOTcase1	complement(3077)	CpG	11	3	3	2	0.6666666667
MaOTcase1	complement(3250)	CpG	7	3	3	1	0.3333333333
MaOTcase1	3295	CHG	7	5	5	1	0.2
