# Supplementary material for: Genome and transcriptome-wide study of carbamoyltransferase genes in major fleshy fruits: A multi-omics study of evolution and functional significance
Source: Front Plant Sci. 2022 Nov 3;13:994159. doi: 10.3389/fpls.2022.994159 (PMC9669488; doi:10.3389/fpls.2022.994159)
Supplement: Supplementary file 8 [file DataSheet_4.csv]

Chromosome	Region	Name	Total coverage	Strand coverage	Context coverage	Methylated coverage	Methylation level
MaATcase1	373	CHG	4	2	2	1	0.5
MaATcase1	complement(480)	CpG	5	4	4	1	0.25
MaATcase1	complement(512)	CpG	6	4	4	1	0.25
MaATcase1	593	CHH	28	20	20	1	0.05
MaATcase1	603	CHH	34	23	23	1	0.0434782609
MaATcase1	615	CpG	35	24	24	1	0.0416666667
MaATcase1	complement(619)	CHH	35	11	11	1	0.0909090909
MaATcase1	complement(622)	CHH	35	11	11	1	0.0909090909
MaATcase1	647	CpG	38	24	8	2	0.25
MaATcase1	complement(648)	CpG	38	14	13	1	0.0769230769
MaATcase1	complement(661)	CHH	39	14	14	1	0.0714285714
MaATcase1	complement(687)	CHH	40	15	15	1	0.0666666667
MaATcase1	710	CpG	35	22	20	7	0.35
MaATcase1	complement(711)	CpG	35	13	4	3	0.75
MaATcase1	724	CHG	32	20	20	1	0.05
MaATcase1	764	CpG	28	15	5	5	1
MaATcase1	complement(765)	CpG	28	13	12	2	0.1666666667
MaATcase1	769	CpG	28	15	5	5	1
MaATcase1	complement(770)	CpG	28	13	2	2	1
MaATcase1	782	CpG	38	25	8	5	0.625
MaATcase1	complement(783)	CpG	38	13	2	2	1
MaATcase1	complement(787)	CHH	38	14	13	1	0.0769230769
MaATcase1	complement(789)	CHH	38	13	13	1	0.0769230769
MaATcase1	complement(793)	CHG	37	13	10	1	0.1
MaATcase1	824	CHH	33	20	20	1	0.05
MaATcase1	827	CpG	33	20	8	7	0.875
MaATcase1	complement(828)	CpG	33	13	13	3	0.2307692308
MaATcase1	838	CpG	30	19	19	14	0.7368421053
MaATcase1	complement(839)	CpG	30	11	11	6	0.5454545455
MaATcase1	852	CpG	28	19	9	8	0.8888888889
MaATcase1	complement(853)	CpG	28	9	3	2	0.6666666667
MaATcase1	855	CpG	24	15	7	7	1
MaATcase1	complement(856)	CpG	25	9	9	2	0.2222222222
MaATcase1	942	CpG	19	14	6	6	1
MaATcase1	complement(943)	CpG	19	5	1	1	1
MaATcase1	1030	CpG	16	12	8	7	0.875
MaATcase1	complement(1031)	CpG	22	9	3	3	1
MaATcase1	1182	CHH	16	11	10	1	0.1
MaATcase1	1291	CHG	12	7	7	5	0.7142857143
MaATcase1	complement(1293)	CHG	12	5	5	4	0.8
MaATcase1	1314	CHG	14	8	8	3	0.375
MaATcase1	1382	CpG	18	9	9	8	0.8888888889
MaATcase1	complement(1383)	CpG	18	9	9	9	1
MaATcase1	complement(1397)	CHH	18	8	8	1	0.125
MaATcase1	1495	CpG	12	7	7	7	1
MaATcase1	complement(1496)	CpG	12	5	5	5	1
MaATcase1	1533	CpG	11	7	7	4	0.5714285714
MaATcase1	complement(1534)	CpG	11	4	2	2	1
MaATcase1	1566	CpG	10	6	4	4	1
MaATcase1	complement(1567)	CpG	10	4	4	2	0.5
MaATcase1	1575	CpG	12	6	6	6	1
MaATcase1	complement(1576)	CpG	12	6	6	6	1
MaATcase1	complement(1910)	CHH	7	6	2	1	0.5
MaATcase1	complement(1917)	CHG	7	6	6	1	0.1666666667
MaATcase1	complement(1923)	CHH	6	5	5	1	0.2
MaATcase1	1978	CHG	6	3	3	1	0.3333333333
MaATcase1	complement(2063)	CHH	8	5	4	1	0.25
MaATcase1	2153	CpG	10	3	3	1	0.3333333333
MaATcase1	complement(2154)	CpG	10	7	1	1	1
MaATcase1	2255	CpG	9	4	2	2	1
MaATcase1	complement(2256)	CpG	8	5	5	2	0.4
MaATcase1	2370	CHH	12	2	2	1	0.5
MaATcase1	2395	CpG	14	5	5	5	1
MaATcase1	complement(2396)	CpG	13	8	8	8	1
MaATcase1	2435	CpG	14	8	8	6	0.75
MaATcase1	complement(2436)	CpG	14	6	4	4	1
MaATcase1	2587	CpG	14	8	2	2	1
MaATcase1	complement(2588)	CpG	14	6	6	2	0.3333333333
MaATcase1	complement(2760)	CHH	10	6	6	1	0.1666666667
MaATcase1	2779	CpG	9	4	4	3	0.75
MaATcase1	complement(2780)	CpG	9	5	5	5	1
MaATcase1	2826	CpG	13	8	8	8	1
MaATcase1	complement(2827)	CpG	13	5	5	5	1
MaATcase1	2866	CpG	20	11	10	10	1
MaATcase1	complement(2867)	CpG	20	9	9	4	0.4444444444
MaATcase1	2896	CHH	21	10	10	1	0.1
MaATcase1	2964	CpG	18	8	7	7	1
MaATcase1	complement(2965)	CpG	18	10	10	9	0.9
MaATcase1	3005	CpG	12	4	4	4	1
MaATcase1	complement(3006)	CpG	12	8	6	6	1
MaATcase1	3050	CHH	11	7	7	1	0.1428571429
MaATcase1	3297	CpG	14	9	9	9	1
MaATcase1	complement(3298)	CpG	14	5	5	5	1
MaATcase1	3300	CpG	14	9	9	9	1
MaATcase1	complement(3301)	CpG	14	5	5	5	1
MaATcase1	3308	CpG	14	9	9	9	1
MaATcase1	complement(3309)	CpG	14	5	5	5	1
MaATcase1	3321	CpG	15	9	9	8	0.8888888889
MaATcase1	complement(3322)	CpG	15	6	6	5	0.8333333333
MaATcase1	3458	CHG	11	5	5	2	0.4
MaATcase1	complement(3460)	CHG	11	6	6	1	0.1666666667
MaATcase1	3468	CpG	11	4	4	4	1
MaATcase1	complement(3469)	CpG	12	8	7	7	1
MaATcase1	3614	CpG	15	12	12	11	0.9166666667
MaATcase1	complement(3615)	CpG	15	3	2	2	1
MaATcase1	3633	CpG	16	11	11	10	0.9090909091
MaATcase1	complement(3634)	CpG	16	5	4	4	1
MaATcase1	3684	CpG	16	9	9	2	0.2222222222
MaATcase1	complement(3685)	CpG	16	7	7	2	0.2857142857
MaATcase1	3737	CpG	15	8	8	6	0.75
MaATcase1	complement(3738)	CpG	15	7	6	5	0.8333333333
MaATcase1	3764	CpG	17	10	10	10	1
MaATcase1	complement(3765)	CpG	17	7	7	6	0.8571428571
MaATcase1	3774	CpG	16	10	10	9	0.9
MaATcase1	complement(3775)	CpG	16	6	6	4	0.6666666667
MaATcase1	3786	CpG	14	9	9	9	1
MaATcase1	complement(3787)	CpG	14	5	5	4	0.8
MaATcase1	3851	CHH	14	9	8	1	0.125
MaATcase1	3859	CHH	13	9	9	1	0.1111111111
MaATcase1	3865	CHH	13	9	9	1	0.1111111111
MaATcase1	complement(3881)	CHH	13	4	4	1	0.25
MaATcase1	3890	CpG	14	10	10	8	0.8
MaATcase1	complement(3891)	CpG	14	4	4	2	0.5
MaATcase1	3961	CpG	8	6	2	1	0.5
MaATcase1	complement(3962)	CpG	8	2	1	1	1
MaATcase1	3991	CpG	8	7	7	7	1
MaATcase1	complement(3992)	CpG	8	1	1	1	1
MaATcase1	4024	CpG	9	6	6	5	0.8333333333
MaATcase1	complement(4025)	CpG	9	3	3	3	1
MaATcase1	complement(4132)	CpG	8	4	4	1	0.25
MaATcase1	4181	CHH	9	6	6	1	0.1666666667
MaATcase1	4215	CpG	7	6	6	1	0.1666666667
MaATcase1	complement(4216)	CpG	7	1	1	1	1
MaOTcase1	472	CHH	9	7	7	1	0.1428571429
MaOTcase1	604	CHH	8	4	4	1	0.25
MaOTcase1	complement(846)	CpG	6	3	3	2	0.6666666667
MaOTcase1	987	CpG	4	1	1	1	1
MaOTcase1	complement(988)	CpG	4	3	3	1	0.3333333333
MaOTcase1	complement(1020)	CHH	8	5	5	2	0.4
MaOTcase1	1022	CpG	8	3	3	2	0.6666666667
MaOTcase1	complement(1023)	CpG	8	5	4	4	1
MaOTcase1	complement(1042)	CHH	7	4	4	1	0.25
MaOTcase1	1068	CpG	9	4	4	4	1
MaOTcase1	complement(1069)	CpG	9	5	5	4	0.8
MaOTcase1	1080	CpG	9	4	4	3	0.75
MaOTcase1	complement(1081)	CpG	9	5	5	5	1
MaOTcase1	1102	CpG	8	3	3	3	1
MaOTcase1	complement(1103)	CpG	8	5	5	5	1
MaOTcase1	1104	CpG	8	3	3	3	1
MaOTcase1	complement(1105)	CpG	8	5	5	5	1
MaOTcase1	1115	CpG	9	3	2	2	1
MaOTcase1	complement(1116)	CpG	9	6	6	6	1
MaOTcase1	1128	CpG	9	3	3	3	1
MaOTcase1	complement(1129)	CpG	8	5	5	4	0.8
MaOTcase1	complement(1145)	CHG	8	5	5	2	0.4
MaOTcase1	1227	CpG	10	3	3	3	1
MaOTcase1	complement(1228)	CpG	10	7	7	7	1
MaOTcase1	1234	CpG	10	3	3	3	1
MaOTcase1	complement(1235)	CpG	10	7	7	6	0.8571428571
MaOTcase1	1325	CHH	13	6	6	1	0.1666666667
MaOTcase1	1396	CHG	16	7	7	1	0.1428571429
MaOTcase1	1397	CpG	16	7	7	4	0.5714285714
MaOTcase1	complement(1398)	CpG	16	9	4	3	0.75
MaOTcase1	1399	CpG	16	7	7	5	0.7142857143
MaOTcase1	complement(1400)	CpG	16	9	7	7	1
MaOTcase1	complement(1436)	CHH	16	8	8	1	0.125
MaOTcase1	1571	CHH	11	4	3	1	0.3333333333
MaOTcase1	complement(1689)	CHH	17	11	11	1	0.0909090909
MaOTcase1	1694	CpG	17	6	6	6	1
MaOTcase1	complement(1695)	CpG	17	11	11	6	0.5454545455
MaOTcase1	1697	CpG	18	6	1	1	1
MaOTcase1	complement(1698)	CpG	17	12	12	7	0.5833333333
MaOTcase1	1709	CHH	17	5	5	1	0.2
MaOTcase1	1722	CpG	17	3	2	2	1
MaOTcase1	complement(1723)	CpG	17	14	14	14	1
MaOTcase1	1732	CpG	14	2	2	2	1
MaOTcase1	complement(1733)	CpG	14	12	12	9	0.75
MaOTcase1	1791	CpG	13	3	3	3	1
MaOTcase1	complement(1792)	CpG	13	10	10	4	0.4
MaOTcase1	complement(1830)	CHH	13	9	9	1	0.1111111111
MaOTcase1	1835	CpG	13	4	4	4	1
MaOTcase1	complement(1836)	CpG	13	9	9	9	1
MaOTcase1	1948	CpG	13	6	6	6	1
MaOTcase1	complement(1949)	CpG	13	7	7	7	1
MaOTcase1	1968	CpG	15	8	8	7	0.875
MaOTcase1	complement(1969)	CpG	15	7	4	4	1
MaOTcase1	2043	CpG	18	10	10	9	0.9
MaOTcase1	complement(2044)	CpG	18	8	8	8	1
MaOTcase1	2095	CHG	17	9	9	1	0.1111111111
MaOTcase1	2218	CpG	14	8	8	5	0.625
MaOTcase1	complement(2219)	CpG	14	6	3	3	1
MaOTcase1	2335	CpG	17	7	7	5	0.7142857143
MaOTcase1	complement(2336)	CpG	17	10	10	9	0.9
MaOTcase1	2363	CpG	17	7	7	7	1
MaOTcase1	complement(2364)	CpG	17	10	10	9	0.9
MaOTcase1	2409	CpG	18	10	10	10	1
MaOTcase1	complement(2410)	CpG	18	8	8	7	0.875
MaOTcase1	2521	CpG	17	10	5	5	1
MaOTcase1	complement(2522)	CpG	17	7	7	2	0.2857142857
MaOTcase1	complement(2625)	CHH	11	4	4	1	0.25
MaOTcase1	complement(2655)	CHH	8	4	4	1	0.25
MaOTcase1	2681	CHH	9	6	6	1	0.1666666667
MaOTcase1	2742	CHH	9	7	7	1	0.1428571429
MaOTcase1	2805	CpG	11	7	7	7	1
MaOTcase1	complement(2806)	CpG	11	4	4	4	1
MaOTcase1	2876	CHH	11	5	5	1	0.2
MaOTcase1	2890	CpG	11	5	5	2	0.4
MaOTcase1	complement(2891)	CpG	11	6	6	4	0.6666666667
MaOTcase1	complement(2933)	CHH	8	4	4	1	0.25
MaOTcase1	3076	CpG	15	8	8	6	0.75
MaOTcase1	complement(3077)	CpG	15	7	6	5	0.8333333333
MaOTcase1	3249	CpG	14	6	6	2	0.3333333333
MaOTcase1	complement(3250)	CpG	14	8	8	2	0.25
MaOTcase1	complement(3356)	CHH	11	4	4	1	0.25
