# Supplementary material for: Genome and transcriptome-wide study of carbamoyltransferase genes in major fleshy fruits: A multi-omics study of evolution and functional significance
Source: Front Plant Sci. 2022 Nov 3;13:994159. doi: 10.3389/fpls.2022.994159 (PMC9669488; doi:10.3389/fpls.2022.994159)
Supplement: Supplementary file 9 [file DataSheet_5.csv]

Chromosome	Region	Name	Total coverage	Strand coverage	Context coverage	Methylated coverage	Methylation level
VvATcase1	29	CHG	10	3	3	1	0.3333333333
VvATcase1	81	CpG	10	3	3	3	1
VvATcase1	complement(82)	CpG	10	7	7	6	0.8571428571
VvATcase1	complement(132)	CHH	13	8	8	1	0.125
VvATcase1	150	CHH	16	6	6	1	0.1666666667
VvATcase1	complement(164)	CHH	16	10	10	1	0.1
VvATcase1	complement(165)	CHH	16	10	10	1	0.1
VvATcase1	complement(178)	CHH	15	9	9	1	0.1111111111
VvATcase1	190	CHH	13	5	5	1	0.2
VvATcase1	complement(195)	CHH	14	9	8	1	0.125
VvATcase1	complement(227)	CHH	13	8	8	1	0.125
VvATcase1	complement(239)	CHG	13	9	8	1	0.125
VvATcase1	complement(241)	CHH	14	10	9	1	0.1111111111
VvATcase1	complement(246)	CHH	15	10	10	2	0.2
VvATcase1	285	CHH	14	5	5	1	0.2
VvATcase1	complement(291)	CHG	13	8	8	1	0.125
VvATcase1	complement(295)	CHH	13	8	8	2	0.25
VvATcase1	complement(298)	CHH	13	8	8	1	0.125
VvATcase1	complement(307)	CHH	13	8	8	1	0.125
VvATcase1	complement(349)	CHH	13	7	7	1	0.1428571429
VvATcase1	355	CpG	13	6	6	5	0.8333333333
VvATcase1	complement(356)	CpG	13	7	7	6	0.8571428571
VvATcase1	complement(360)	CHH	13	7	7	1	0.1428571429
VvATcase1	complement(364)	CHH	14	7	7	1	0.1428571429
VvATcase1	386	CHG	13	6	6	1	0.1666666667
VvATcase1	394	CHH	13	6	5	1	0.2
VvATcase1	complement(452)	CHH	10	6	6	1	0.1666666667
VvATcase1	complement(474)	CHH	8	4	4	1	0.25
VvATcase1	514	CpG	5	3	3	3	1
VvATcase1	complement(515)	CpG	5	2	2	2	1
VvATcase1	527	CHG	4	3	3	1	0.3333333333
VvATcase1	753	CpG	1	1	1	1	1
VvATcase1	790	CpG	2	1	1	1	1
VvATcase1	complement(791)	CpG	2	1	1	1	1
VvATcase1	complement(826)	CHH	2	1	1	1	1
VvATcase1	complement(908)	CHH	2	1	1	1	1
VvATcase1	967	CpG	3	2	2	2	1
VvATcase1	976	CpG	3	2	2	2	1
VvATcase1	999	CpG	2	1	1	1	1
VvATcase1	1018	CpG	2	1	1	1	1
VvATcase1	1039	CpG	2	1	1	1	1
VvATcase1	complement(1204)	CHH	1	1	1	1	1
VvATcase2	8	CHH	4	3	3	1	0.3333333333
VvATcase2	9	CHH	4	3	3	1	0.3333333333
VvATcase2	39	CHG	10	9	5	3	0.6
VvATcase2	44	CHH	43	42	42	10	0.2380952381
VvATcase2	46	CHH	43	42	42	9	0.2142857143
VvATcase2	47	CHH	43	42	42	11	0.2619047619
VvATcase2	48	CHH	43	42	42	9	0.2142857143
VvATcase2	51	CHH	44	43	42	10	0.2380952381
VvATcase2	53	CHH	45	44	43	8	0.1860465116
VvATcase2	54	CHH	45	44	43	7	0.1627906977
VvATcase2	56	CHH	45	44	44	10	0.2272727273
VvATcase2	57	CHH	45	44	44	9	0.2045454545
VvATcase2	59	CHH	47	44	43	12	0.2790697674
VvATcase2	60	CHH	47	44	43	12	0.2790697674
VvATcase2	62	CHH	47	44	44	13	0.2954545455
VvATcase2	65	CpG	47	44	4	2	0.5
VvATcase2	68	CHH	47	44	42	11	0.2619047619
VvATcase2	72	CHH	47	44	41	10	0.243902439
VvATcase2	74	CHG	47	44	6	2	0.3333333333
VvATcase2	75	CpG	47	44	7	2	0.2857142857
VvATcase2	78	CHH	46	43	41	14	0.3414634146
VvATcase2	79	CHG	45	42	3	1	0.3333333333
VvATcase2	83	CHH	47	44	43	11	0.2558139535
VvATcase2	88	CpG	47	44	5	1	0.2
VvATcase2	90	CHH	47	44	41	8	0.1951219512
VvATcase2	91	CHH	46	43	39	8	0.2051282051
VvATcase2	94	CHH	46	43	42	9	0.2142857143
VvATcase2	95	CHG	46	43	5	1	0.2
VvATcase2	98	CHH	47	44	43	7	0.1627906977
VvATcase2	100	CHH	47	44	42	7	0.1666666667
VvATcase2	101	CHH	47	44	42	9	0.2142857143
VvATcase2	106	CHH	47	44	42	9	0.2142857143
VvATcase2	107	CHG	47	44	3	1	0.3333333333
VvATcase2	108	CpG	47	44	3	3	1
VvATcase2	111	CHH	46	43	42	7	0.1666666667
VvATcase2	116	CHH	47	44	44	6	0.1363636364
VvATcase2	117	CHH	47	44	44	5	0.1136363636
VvATcase2	122	CHH	47	44	44	10	0.2272727273
VvATcase2	125	CHH	47	44	44	7	0.1590909091
VvATcase2	126	CHH	47	44	43	6	0.1395348837
VvATcase2	131	CHH	47	44	43	12	0.2790697674
VvATcase2	137	CHH	47	44	43	8	0.1860465116
VvATcase2	139	CHG	47	44	6	1	0.1666666667
VvATcase2	140	CpG	47	44	6	2	0.3333333333
VvATcase2	143	CHH	46	43	43	12	0.2790697674
VvATcase2	145	CHH	46	43	42	9	0.2142857143
VvATcase2	147	CHG	46	44	6	2	0.3333333333
VvATcase2	148	CpG	46	44	6	4	0.6666666667
VvATcase2	154	CpG	46	44	5	1	0.2
VvATcase2	156	CHH	46	44	42	9	0.2142857143
VvATcase2	159	CHH	46	44	43	9	0.2093023256
VvATcase2	161	CHH	46	44	44	6	0.1363636364
VvATcase2	166	CHG	10	8	1	1	1
VvATcase2	170	CHH	7	5	4	1	0.25
VvATcase2	187	CHH	5	3	3	1	0.3333333333
VvATcase2	188	CHH	5	3	3	1	0.3333333333
VvATcase2	complement(211)	CHH	5	4	2	1	0.5
VvATcase2	complement(221)	CHH	3	2	2	1	0.5
VvATcase2	complement(253)	CHH	5	4	4	1	0.25
VvATcase2	283	CpG	10	5	5	4	0.8
VvATcase2	complement(284)	CpG	10	5	5	5	1
VvATcase2	334	CHH	15	6	6	1	0.1666666667
VvATcase2	complement(367)	CHH	15	8	8	1	0.125
VvATcase2	374	CpG	15	7	7	6	0.8571428571
VvATcase2	complement(375)	CpG	16	9	7	7	1
VvATcase2	388	CpG	16	7	7	7	1
VvATcase2	complement(389)	CpG	16	9	9	9	1
VvATcase2	complement(390)	CHG	16	9	9	1	0.1111111111
VvATcase2	complement(424)	CHH	17	8	8	1	0.125
VvATcase2	431	CHH	17	9	9	2	0.2222222222
VvATcase2	complement(442)	CHH	17	8	8	1	0.125
VvATcase2	complement(443)	CHH	17	8	8	1	0.125
VvATcase2	445	CHH	17	9	9	1	0.1111111111
VvATcase2	complement(451)	CHH	17	9	9	1	0.1111111111
VvATcase2	456	CHH	16	8	8	1	0.125
VvATcase2	complement(459)	CHG	16	8	8	1	0.125
VvATcase2	complement(463)	CHH	15	7	7	2	0.2857142857
VvATcase2	469	CpG	15	8	8	8	1
VvATcase2	complement(470)	CpG	15	7	7	7	1
VvATcase2	complement(471)	CHG	15	7	7	1	0.1428571429
VvATcase2	479	CHH	14	8	8	3	0.375
VvATcase2	481	CpG	14	8	8	8	1
VvATcase2	complement(482)	CpG	14	6	6	6	1
VvATcase2	complement(490)	CHH	13	5	5	1	0.2
VvATcase2	491	CHH	13	8	8	1	0.125
VvATcase2	493	CpG	13	8	8	8	1
VvATcase2	complement(494)	CpG	13	5	4	4	1
VvATcase2	499	CHG	12	8	8	1	0.125
VvATcase2	516	CHH	10	6	6	1	0.1666666667
VvATcase2	519	CHH	9	6	6	1	0.1666666667
VvATcase2	529	CpG	8	5	5	5	1
VvATcase2	complement(530)	CpG	8	3	3	3	1
VvATcase2	544	CHG	9	5	5	1	0.2
VvATcase2	complement(593)	CHH	4	2	2	1	0.5
VvATcase2	complement(597)	CHG	4	2	2	1	0.5
VvATcase2	complement(649)	CHH	4	2	2	1	0.5
VvATcase2	654	CHH	4	2	2	1	0.5
VvATcase2	716	CHH	8	8	8	2	0.25
VvATcase2	724	CHG	10	10	10	1	0.1
VvATcase2	761	CHH	12	12	12	1	0.0833333333
VvATcase2	766	CHH	12	12	12	1	0.0833333333
VvATcase2	794	CpG	12	12	11	11	1
VvATcase2	799	CHG	12	12	12	1	0.0833333333
VvATcase2	808	CHH	12	12	12	2	0.1666666667
VvATcase2	815	CHG	11	11	11	1	0.0909090909
VvATcase2	884	CHG	13	12	12	1	0.0833333333
VvATcase2	928	CpG	11	10	10	10	1
VvATcase2	complement(929)	CpG	11	1	1	1	1
VvATcase2	931	CpG	11	10	9	8	0.8888888889
VvATcase2	complement(932)	CpG	11	1	1	1	1
VvATcase2	934	CHH	11	10	10	1	0.1
VvATcase2	complement(1014)	CpG	2	1	1	1	1
VvATcase2	complement(1027)	CpG	2	1	1	1	1
VvATcase2	1055	CpG	3	2	1	1	1
VvATcase2	complement(1056)	CpG	3	1	1	1	1
