# Supplementary material for: Genome and transcriptome-wide study of carbamoyltransferase genes in major fleshy fruits: A multi-omics study of evolution and functional significance
Source: Front Plant Sci. 2022 Nov 3;13:994159. doi: 10.3389/fpls.2022.994159 (PMC9669488; doi:10.3389/fpls.2022.994159)
Supplement: Supplementary file 10 [file DataSheet_6.csv]

Chromosome	Region	Name	Total coverage	Strand coverage	Context coverage	Methylated coverage	Methylation level
VvATcase1	81	CpG	3	2	2	2	1
VvATcase1	complement(82)	CpG	4	1	1	1	1
VvATcase1	complement(148)	CHG	5	2	2	1	0.5
VvATcase1	355	CpG	6	4	4	1	0.25
VvATcase1	514	CpG	1	1	1	1	1
VvATcase1	581	CHG	2	2	2	1	0.5
VvATcase1	630	CpG	3	3	3	1	0.3333333333
VvATcase1	complement(754)	CpG	1	1	1	1	1
VvATcase1	complement(791)	CpG	1	1	1	1	1
VvATcase2	8	CHH	3	2	2	1	0.5
VvATcase2	9	CHH	3	2	2	1	0.5
VvATcase2	14	CHH	3	2	2	1	0.5
VvATcase2	17	CHH	3	2	2	1	0.5
VvATcase2	19	CHH	3	2	2	1	0.5
VvATcase2	26	CHH	3	2	2	1	0.5
VvATcase2	39	CHG	4	3	2	1	0.5
VvATcase2	46	CHH	7	6	6	1	0.1666666667
VvATcase2	48	CHH	7	6	6	1	0.1666666667
VvATcase2	51	CHH	7	6	6	1	0.1666666667
VvATcase2	54	CHH	7	6	6	1	0.1666666667
VvATcase2	57	CHH	7	6	6	1	0.1666666667
VvATcase2	59	CHH	7	6	6	1	0.1666666667
VvATcase2	60	CHH	7	6	6	1	0.1666666667
VvATcase2	62	CHH	7	6	5	1	0.2
VvATcase2	68	CHH	7	6	5	1	0.2
VvATcase2	72	CHH	7	6	5	1	0.2
VvATcase2	83	CHH	7	6	6	1	0.1666666667
VvATcase2	90	CHH	6	5	5	1	0.2
VvATcase2	98	CHH	7	6	6	1	0.1666666667
VvATcase2	101	CHH	7	6	5	1	0.2
VvATcase2	116	CHH	7	6	6	1	0.1666666667
VvATcase2	126	CHH	7	6	6	1	0.1666666667
VvATcase2	128	CpG	7	6	1	1	1
VvATcase2	131	CHH	7	6	5	1	0.2
VvATcase2	140	CpG	7	6	1	1	1
VvATcase2	143	CHH	7	6	6	1	0.1666666667
VvATcase2	145	CHH	7	6	6	1	0.1666666667
VvATcase2	154	CpG	7	6	1	1	1
VvATcase2	159	CHH	7	6	6	1	0.1666666667
VvATcase2	161	CHH	7	6	6	1	0.1666666667
VvATcase2	complement(164)	CHH	1	1	1	1	1
VvATcase2	283	CpG	2	1	1	1	1
VvATcase2	complement(284)	CpG	2	1	1	1	1
VvATcase2	374	CpG	3	1	1	1	1
VvATcase2	complement(375)	CpG	3	2	1	1	1
VvATcase2	388	CpG	4	2	2	2	1
VvATcase2	complement(389)	CpG	4	2	2	2	1
VvATcase2	469	CpG	4	4	4	3	0.75
VvATcase2	481	CpG	4	4	4	4	1
VvATcase2	493	CpG	4	4	4	4	1
VvATcase2	529	CpG	4	4	4	4	1
VvATcase2	complement(556)	CHH	2	1	1	1	1
VvATcase2	794	CpG	2	1	1	1	1
VvATcase2	complement(929)	CpG	1	1	1	1	1
VvATcase2	complement(1014)	CpG	1	1	1	1	1
VvATcase2	complement(1027)	CpG	1	1	1	1	1
VvATcase2	complement(1056)	CpG	1	1	1	1	1
