# Supplementary material for: Genome and transcriptome-wide study of carbamoyltransferase genes in major fleshy fruits: A multi-omics study of evolution and functional significance
Source: Front Plant Sci. 2022 Nov 3;13:994159. doi: 10.3389/fpls.2022.994159 (PMC9669488; doi:10.3389/fpls.2022.994159)
Supplement: Supplementary file 11 [file DataSheet_7.csv]

Chromosome	Region	Name	Total coverage	Strand coverage	Context coverage	Methylated coverage	Methylation level
FvATcase1	106	CHH	3	3	3	1	0.3333333333
FvATcase1	323	CpG	1	1	1	1	1
FvATcase1	346	CHH	2	2	2	1	0.5
FvATcase1	375	CpG	2	2	2	2	1
FvATcase1	387	CpG	2	2	2	2	1
FvATcase1	419	CHG	3	2	2	1	0.5
FvATcase1	420	CpG	3	2	2	2	1
FvATcase1	complement(421)	CpG	3	1	1	1	1
FvATcase1	435	CpG	3	2	2	2	1
FvATcase1	complement(436)	CpG	3	1	1	1	1
FvATcase1	473	CpG	2	1	1	1	1
FvATcase1	complement(474)	CpG	2	1	1	1	1
FvATcase1	500	CpG	2	1	1	1	1
FvATcase1	complement(501)	CpG	2	1	1	1	1
FvATcase1	516	CpG	3	2	2	2	1
FvATcase1	complement(517)	CpG	3	1	1	1	1
FvATcase1	566	CpG	3	2	2	2	1
FvATcase1	complement(567)	CpG	3	1	1	1	1
FvATcase1	574	CpG	3	2	2	2	1
FvATcase1	complement(575)	CpG	3	1	1	1	1
FvATcase1	576	CpG	3	2	2	2	1
FvATcase1	complement(577)	CpG	3	1	1	1	1
FvATcase1	578	CpG	3	2	2	2	1
FvATcase1	complement(579)	CpG	3	1	1	1	1
FvATcase1	590	CpG	3	2	2	2	1
FvATcase1	complement(591)	CpG	3	1	1	1	1
FvATcase1	614	CpG	3	2	2	2	1
FvATcase1	complement(615)	CpG	3	1	1	1	1
FvATcase1	715	CpG	4	1	1	1	1
FvATcase1	complement(716)	CpG	4	3	3	2	0.6666666667
FvATcase1	781	CpG	8	2	2	2	1
FvATcase1	complement(782)	CpG	8	6	6	6	1
FvATcase1	complement(857)	CHH	11	7	7	1	0.1428571429
FvATcase1	880	CpG	8	3	3	3	1
FvATcase1	complement(881)	CpG	8	5	5	5	1
FvATcase1	896	CpG	8	3	3	2	0.6666666667
FvATcase1	complement(897)	CpG	8	5	5	5	1
FvATcase1	981	CHH	5	2	2	1	0.5
FvATcase1	1008	CpG	5	2	2	1	0.5
FvATcase1	complement(1009)	CpG	5	3	3	3	1
FvATcase1	1013	CpG	5	2	2	1	0.5
FvATcase1	complement(1014)	CpG	5	3	3	2	0.6666666667
FvATcase1	1042	CpG	5	2	2	1	0.5
FvATcase1	1181	CHH	11	6	6	1	0.1666666667
FvATcase1	complement(1340)	CHH	15	9	9	1	0.1111111111
FvATcase1	complement(1411)	CHH	14	9	9	1	0.1111111111
FvATcase1	complement(1418)	CHG	14	9	9	1	0.1111111111
FvATcase1	complement(1489)	CHH	13	9	9	1	0.1111111111
FvATcase1	complement(1490)	CHH	13	9	9	1	0.1111111111
FvATcase1	complement(1515)	CHG	13	9	9	1	0.1111111111
FvATcase2	11	CpG	8	6	6	5	0.8333333333
FvATcase2	complement(12)	CpG	8	2	2	1	0.5
FvATcase2	57	CHH	14	11	11	1	0.0909090909
FvATcase2	65	CpG	14	11	11	11	1
FvATcase2	complement(66)	CpG	14	3	3	3	1
FvATcase2	68	CpG	14	11	11	9	0.8181818182
FvATcase2	complement(69)	CpG	14	3	3	2	0.6666666667
FvATcase2	complement(71)	CHH	14	3	3	1	0.3333333333
FvATcase2	90	CHG	16	13	13	1	0.0769230769
FvATcase2	97	CpG	17	13	13	13	1
FvATcase2	complement(98)	CpG	17	4	4	4	1
FvATcase2	108	CHG	17	13	13	1	0.0769230769
FvATcase2	129	CpG	17	13	13	12	0.9230769231
FvATcase2	complement(130)	CpG	16	3	3	3	1
FvATcase2	137	CpG	15	12	11	11	1
FvATcase2	complement(138)	CpG	15	3	3	3	1
FvATcase2	204	CpG	16	10	10	9	0.9
FvATcase2	complement(205)	CpG	16	6	6	5	0.8333333333
FvATcase2	complement(225)	CHG	23	7	7	1	0.1428571429
FvATcase2	complement(237)	CHH	24	7	7	1	0.1428571429
FvATcase2	263	CpG	29	20	20	14	0.7
FvATcase2	complement(264)	CpG	29	9	9	8	0.8888888889
FvATcase2	complement(276)	CHH	29	9	9	1	0.1111111111
FvATcase2	complement(285)	CHG	32	10	10	1	0.1
FvATcase2	complement(319)	CHH	31	11	11	1	0.0909090909
FvATcase2	332	CHH	30	19	19	1	0.0526315789
FvATcase2	complement(340)	CHH	30	11	11	1	0.0909090909
FvATcase2	349	CpG	31	19	19	11	0.5789473684
FvATcase2	complement(350)	CpG	30	11	11	9	0.8181818182
FvATcase2	448	CHH	26	13	5	1	0.2
FvATcase2	456	CpG	25	12	12	4	0.3333333333
FvATcase2	complement(457)	CpG	25	13	10	8	0.8
FvATcase2	465	CHH	22	11	10	1	0.1
FvATcase2	472	CpG	22	11	10	4	0.4
FvATcase2	complement(473)	CpG	22	11	11	8	0.7272727273
FvATcase2	complement(479)	CHH	22	11	11	1	0.0909090909
FvATcase2	483	CpG	21	10	4	4	1
FvATcase2	complement(484)	CpG	21	11	8	7	0.875
FvATcase2	complement(492)	CHH	21	11	11	1	0.0909090909
FvATcase2	575	CpG	6	4	4	1	0.25
FvATcase2	complement(576)	CpG	6	2	2	1	0.5
FvATcase2	592	CpG	6	4	4	1	0.25
FvATcase2	complement(593)	CpG	6	2	2	1	0.5
FvATcase2	614	CpG	6	4	1	1	1
FvATcase2	complement(615)	CpG	6	2	1	1	1
FvATcase2	complement(688)	CHH	9	5	5	1	0.2
FvATcase2	complement(697)	CHH	8	6	5	1	0.2
FvATcase2	complement(766)	CHH	13	8	8	1	0.125
FvATcase2	784	CpG	13	5	5	5	1
FvATcase2	complement(785)	CpG	13	8	8	8	1
FvATcase2	834	CpG	9	3	3	3	1
FvATcase2	complement(835)	CpG	9	6	6	6	1
FvATcase2	887	CHH	17	13	13	1	0.0769230769
FvATcase2	936	CpG	20	16	6	6	1
FvATcase2	complement(937)	CpG	20	4	2	2	1
FvATcase2	961	CpG	22	16	16	16	1
FvATcase2	complement(962)	CpG	22	6	6	6	1
FvATcase2	970	CpG	20	14	14	14	1
FvATcase2	complement(971)	CpG	20	6	6	6	1
FvATcase2	976	CpG	20	14	14	11	0.7857142857
FvATcase2	complement(977)	CpG	19	5	5	4	0.8
FvATcase2	993	CpG	17	13	13	13	1
FvATcase2	complement(994)	CpG	17	4	4	2	0.5
FvATcase2	1012	CpG	15	12	12	12	1
FvATcase2	complement(1013)	CpG	15	3	3	3	1
FvATcase2	1033	CpG	14	11	4	4	1
FvATcase2	complement(1034)	CpG	14	3	3	3	1
FvATcase2	1113	CpG	6	4	4	2	0.5
FvATcase2	complement(1114)	CpG	6	2	2	1	0.5
FvATcase2	1141	CpG	6	4	2	1	0.5
FvATcase2	complement(1142)	CpG	6	2	2	2	1
FvATcase2	1175	CpG	6	4	2	2	1
FvATcase2	complement(1176)	CpG	6	2	2	2	1
