# Supplementary material for: Genome and transcriptome-wide study of carbamoyltransferase genes in major fleshy fruits: A multi-omics study of evolution and functional significance
Source: Front Plant Sci. 2022 Nov 3;13:994159. doi: 10.3389/fpls.2022.994159 (PMC9669488; doi:10.3389/fpls.2022.994159)
Supplement: Supplementary file 12 [file DataSheet_8.csv]

Chromosome	Region	Name	Total coverage	Strand coverage	Context coverage	Methylated coverage	Methylation level
FvATcase1	complement(13)	CHG	1	1	1	1	1
FvATcase1	complement(193)	CHH	5	4	4	1	0.25
FvATcase1	225	CpG	5	1	1	1	1
FvATcase1	272	CHG	4	1	1	1	1
FvATcase1	323	CpG	5	5	4	4	1
FvATcase1	375	CpG	7	7	6	6	1
FvATcase1	387	CpG	7	7	5	5	1
FvATcase1	473	CpG	7	7	7	7	1
FvATcase1	500	CpG	8	8	8	8	1
FvATcase1	516	CpG	8	8	8	8	1
FvATcase1	566	CpG	7	7	7	7	1
FvATcase1	574	CpG	7	7	7	6	0.8571428571
FvATcase1	576	CpG	7	7	7	7	1
FvATcase1	578	CpG	7	7	7	7	1
FvATcase1	590	CpG	7	7	7	7	1
FvATcase1	614	CpG	4	4	4	4	1
FvATcase1	715	CpG	4	3	3	1	0.3333333333
FvATcase1	complement(716)	CpG	4	1	1	1	1
FvATcase1	781	CpG	6	3	3	3	1
FvATcase1	complement(782)	CpG	6	3	3	3	1
FvATcase1	880	CpG	9	4	4	3	0.75
FvATcase1	complement(881)	CpG	9	5	5	5	1
FvATcase1	896	CpG	8	4	4	4	1
FvATcase1	complement(897)	CpG	8	4	4	4	1
FvATcase1	1008	CpG	5	3	3	3	1
FvATcase1	complement(1009)	CpG	5	2	2	1	0.5
FvATcase1	1013	CpG	5	3	3	3	1
FvATcase1	complement(1014)	CpG	5	2	2	2	1
FvATcase1	complement(1039)	CHG	10	6	6	1	0.1666666667
FvATcase1	1088	CHH	10	3	3	1	0.3333333333
FvATcase1	complement(1092)	CHH	10	7	7	1	0.1428571429
FvATcase1	1122	CHG	11	4	4	1	0.25
FvATcase1	1175	CpG	10	5	5	1	0.2
FvATcase1	1181	CHH	10	5	5	1	0.2
FvATcase1	1187	CHG	10	5	5	1	0.2
FvATcase1	1202	CHH	12	5	5	1	0.2
FvATcase1	complement(1215)	CHH	15	9	9	1	0.1111111111
FvATcase1	complement(1217)	CpG	15	9	9	1	0.1111111111
FvATcase1	1226	CHH	18	8	8	2	0.25
FvATcase1	1270	CpG	20	9	9	1	0.1111111111
FvATcase1	1416	CHG	16	8	8	1	0.125
FvATcase1	1425	CHH	17	8	8	1	0.125
FvATcase1	1426	CHG	17	8	8	1	0.125
FvATcase1	1556	CHH	4	2	2	1	0.5
FvATcase2	11	CpG	6	4	4	2	0.5
FvATcase2	complement(12)	CpG	6	2	2	1	0.5
FvATcase2	65	CpG	9	5	5	5	1
FvATcase2	complement(66)	CpG	9	4	4	4	1
FvATcase2	68	CpG	9	5	5	5	1
FvATcase2	complement(69)	CpG	10	4	4	4	1
FvATcase2	84	CHG	11	6	6	1	0.1666666667
FvATcase2	97	CpG	14	8	8	8	1
FvATcase2	complement(98)	CpG	15	7	6	6	1
FvATcase2	129	CpG	18	10	10	10	1
FvATcase2	complement(130)	CpG	18	8	8	8	1
FvATcase2	137	CpG	18	10	10	10	1
FvATcase2	complement(138)	CpG	18	8	8	8	1
FvATcase2	190	CHG	18	9	9	1	0.1111111111
FvATcase2	204	CpG	19	9	8	7	0.875
FvATcase2	complement(205)	CpG	19	10	10	9	0.9
FvATcase2	208	CHG	20	10	10	1	0.1
FvATcase2	257	CHH	20	10	10	1	0.1
FvATcase2	263	CpG	22	12	12	8	0.6666666667
FvATcase2	complement(264)	CpG	22	10	10	10	1
FvATcase2	266	CHG	22	12	9	1	0.1111111111
FvATcase2	complement(273)	CHH	21	10	10	1	0.1
FvATcase2	283	CHG	21	12	9	1	0.1111111111
FvATcase2	349	CpG	19	13	12	9	0.75
FvATcase2	complement(350)	CpG	20	6	6	6	1
FvATcase2	complement(358)	CHH	18	5	5	1	0.2
FvATcase2	complement(412)	CHH	15	5	5	1	0.2
FvATcase2	435	CHH	16	12	12	1	0.0833333333
FvATcase2	456	CpG	18	13	12	7	0.5833333333
FvATcase2	complement(457)	CpG	17	5	5	5	1
FvATcase2	465	CHH	16	12	12	1	0.0833333333
FvATcase2	472	CpG	15	11	11	3	0.2727272727
FvATcase2	complement(473)	CpG	15	4	3	1	0.3333333333
FvATcase2	483	CpG	15	11	7	6	0.8571428571
FvATcase2	complement(484)	CpG	15	4	3	3	1
FvATcase2	494	CHH	14	10	10	1	0.1
FvATcase2	527	CHH	10	7	7	1	0.1428571429
FvATcase2	560	CHG	6	4	4	1	0.25
FvATcase2	573	CHH	6	4	4	1	0.25
FvATcase2	575	CpG	6	4	4	2	0.5
FvATcase2	complement(576)	CpG	6	2	2	2	1
FvATcase2	592	CpG	7	5	5	5	1
FvATcase2	complement(593)	CpG	7	2	2	2	1
FvATcase2	614	CpG	7	5	3	3	1
FvATcase2	complement(615)	CpG	7	2	2	2	1
FvATcase2	639	CHH	7	5	5	1	0.2
FvATcase2	784	CpG	5	2	2	2	1
FvATcase2	complement(785)	CpG	5	3	3	3	1
FvATcase2	834	CpG	2	1	1	1	1
FvATcase2	complement(835)	CpG	2	1	1	1	1
FvATcase2	936	CpG	7	3	1	1	1
FvATcase2	complement(937)	CpG	7	4	3	3	1
FvATcase2	961	CpG	8	4	4	4	1
FvATcase2	complement(962)	CpG	9	5	4	4	1
FvATcase2	970	CpG	8	4	4	4	1
FvATcase2	complement(971)	CpG	7	3	3	3	1
FvATcase2	976	CpG	7	4	4	4	1
FvATcase2	complement(977)	CpG	7	3	3	3	1
FvATcase2	993	CpG	7	5	4	3	0.75
FvATcase2	complement(994)	CpG	6	2	2	2	1
FvATcase2	1012	CpG	6	4	4	4	1
FvATcase2	complement(1013)	CpG	6	2	2	2	1
FvATcase2	1033	CpG	5	3	2	2	1
FvATcase2	complement(1034)	CpG	5	2	2	2	1
FvATcase2	1113	CpG	6	4	4	2	0.5
FvATcase2	complement(1114)	CpG	6	2	2	2	1
FvATcase2	1133	CHH	6	4	3	1	0.3333333333
FvATcase2	1141	CpG	6	4	2	2	1
FvATcase2	complement(1142)	CpG	6	2	2	2	1
FvATcase2	1175	CpG	6	4	2	2	1
FvATcase2	complement(1176)	CpG	6	2	2	2	1
