# Supplementary material for: Genome and transcriptome-wide study of carbamoyltransferase genes in major fleshy fruits: A multi-omics study of evolution and functional significance
Source: Front Plant Sci. 2022 Nov 3;13:994159. doi: 10.3389/fpls.2022.994159 (PMC9669488; doi:10.3389/fpls.2022.994159)
Supplement: Supplementary file 13 [file DataSheet_9.csv]

## Sheet: Supplementary table 1
Gene ID	Seq	Length
>aar_AA2G00165	MATPTSLSSATLCGALGYTRDLPCYQSSTRPLFVDPKKNVMWNQALKTSPVRGISCHAMQVETKTPFLAGKKFQLSDVIEGQQFDREMLGAIFDVAHEMEMIEKSSSKSEILKGYLMATLFYEPSTRTRLSFESAMKRLGGEVLTTENAREFSSAAKGETLEDTIRTVEGYTDIIVMRHFESGAARRAATTANIPVINAGDGPGEHPTQALLDVYTIQREIGKLDGINVALVGDLANGRTVRSLAYLLAKFNDVKIYFVSPEVVKMKDDIKKYLTSNGVEWEESSNLTEVASKCDVVYQTRIQRERFGDRLDLYEEARGKYIIDKDLLSVMQKNAIIMHPLPRLDEITPEVDADPRAAYFRQAKNGLFIRMALLKLLLVGW	381
>aar_AA31G00422	MAAMVSHASTVRSPALSFSSSSSFFPGNTRRGFSSVSVTSPASLPSLRLRVSCQSSSVTSPASVSDVKAEKTGLKDFLHIDDFDTATIKEILDKAAKVKALLKSGERDYQPFKGKSMSMIFAKPSMRTRVSFETGFFLLGGHALYLGPDDIQMGKREETRDVARVLCRYNDIIMARVFAHQDILDLANYSSVPVVNGLTDHNHPCQIMADALTIIEHIGQVEGTKVVYVGDGNNMVHSWLELASVIPFHFVCACPKGFEPNKETVLKAQKAGMSKIEIINDPKEAVIGADVVYSDVWASMGQKDEAEYRRKAFQGFQVDEALMKLAGPKAYFMHCLPAERGVEVTNGVVEAPYSIVFPQAENRMHAQNAIMLHLLGF	377
>ach_Achn131241	MEIRRTISCQASSPVSSRSYSVDGKEKAEPKDFLHISDFGKATILKILDRAKEVKELIKSGERTYLPFKGKTMAMIFTKPSMRTRVSFETGFVLLGGHALYLGPDDIQMGKREETRDVARVLSRYNDIIMARLFAHQDILDLAKYATVPVINGLTDYNHPCQIMADALTIIEHIGFEPDEKTVEKARQTGISKIEITSDPKEAVRGADVVYSDVWASMGQKEEAAYRRQAFQGFQVDKALMELAGPQAHFMHCLPAERGVEVTDEVIEAPNSIVFPQAENRMHVQNAVMLHVLGL*	296
>ach_Achn025951	MRNKSFPYYEDWLVLFGNDRATGDLAEGPADFVAAIEIEEATKEQGLSPLFYNSVLLTWTPYASSLSSSSSLSRTHLRPSLRFSGISSPSLAIHRTISCQASSAVSSRSYSVDGKAKAEPKDFLHISDFGKTTILKILDRAKEVKKLIKSGEETYLPFKGKTMAMIFAKPSMRTRVSFETGFFLLGGHALYLGPNDIQMGKREETRDVARVLSSYNDIIMARLFAHQDILDLAKYATIPVVNGLTDYNHPCQIMADALTIIEHIGRLEGVKVVYVGDGNNIVHSWLLLAAVIPFHFVCACPKGFEPDEKTVEKARQAGISKIEITNDPKEAVGGADVVYSDVWASMGQKEEAAYRRQAFQGFQVDKALMDLAGPQAFFMHCLPAERGVEVTDEVIEAPN…	424
>ach_Achn155041	MAASSSFSPYKVHGAASAPNRELVSNDSSRFRQSLHSRSVAQLRWLSNVKSINGERWNGIRCQAFDVGHKPSFMIGNKFQLDDVIEAQQFDRDILNSIFEVTREMEKVEKNSPGSQILKGFLMATLFYEPSTRTRLSFESAMKRLGGEVLTTENAREFSSAAKGETFEDTIRTVEGYSDIIVMRHFESGAAQRAAATASIPVINAGDGTRQHPTQDDIKDFLTSKGVEWEESNDLTEVASKCDVVYQTRIQRESFGERIDLYEAALGNYIVDLAVFFVMQKHAVVMHPLPRLDEITVDVDGDPRAAYFRQAKNGLYIRMALLKLLLVGW*	330
>aco_006516	MALLSPSSTRFLCKNPNPTRGDRAIASSLRRAPSSVVSPRSKPFSLAISSRSPTRRCSASLAESPIVAAGSRFQLEDVIEAQQFDRDILNEIFEVAHQMEEIEKSSTGSAILKGYLMATLFYEPSTRTRLSFESAMKRLGGEVLTTENAREFSSAAKGETLEDTIRTVEGYADIIVLRHFESGAARRAASTASIPVINAGDGPGQHPTQALLDVYTIKREIGRLDGITLGLVGDLANGRTVRSLAYLIAKYQNIKIYFVSPEVVKMKDDIKDYLTAMGVEWEESSDLLEVASKCDVVYQTRIQKERFGERVDLYEAARGKYIVDKVVLEVLPKHAVIMHPLPRLDEITVDVDGDPRAAYFRQAKNGLYIRMALLKLLLLGW*	382
>aco_012775	LPRSAAVSSRFTPHLPPAPSPPLDFGDSGMKIEVGVDGEVGNDNEGEGELAEEGEGVFAGADGDVGEGKTVEKGEAARRRKAEQQERGRRVQGLSCNLAHYKRIQHSSSTTLTRRSHNGGAVPLRCPLTPLRRRRRLLRSRDLLLRRLLRCTPPPSSAATRRILCRAAAPASVAVAFPAKGRDGPKDFLHISDFDKDTILKILNQAAEVKAMLKSGDRSFQPFKGRTMAMIFAKPSMRTRVSFETGFFLLGGHAVYLGPDDIQMGKREETRDVARVLSGYNDIIMARVFAHQDILDLAAYASVPVINGLTDYNHPCQIMADALTIIEHIGHLEGTKVVYIGDGNNIVHSWLLLASIVPFHFVCACPRGFEPDEKTVEKARSAGISKIEITNDPKEAVKG…	489
>Acyan02G01067001	MEKIEKNSSGSQILKGYLMATLFYEPSTRTRLSFESAMKRLGGEVLTTENAREFSSAAKGETLEDTIRTVEGYADIIVMRHCESGAARRAATTAGVPIINAGDGPGQHPTQALLDVYTIERAIGKLDGIKVGLVGDLANGRTVRSLAYLLAKYQDVKIYFVSPDVVKMKDDIKEYLTSEGVEWEESADLMDVAYKCDIVYQTRIQRERFGERNDLYEEARGKYIVDQDVLRIAVDVDADPRAAYFRQAKNGLYIRMALLKLLLVGR	266
>Acyan02G01070001	MEKIEKNSSVSQILKGYLMATLFYEPSTRTRLSFESSTKRLGGEVLTTENAREFSSAAKGETLEDTIRTVEGYADIIVMRHFESGAARRAATTAGVPIISAGDGPGQHPTQALLDVYTIEREIGKLDGIKVGLVGDLANGRTVRSLAYLLAKYQDVKIYFVSPDVVKMKDDIKEYLTSEGVEWEESADLMDVASKCDIVYQTRIQRERFGERNDLYEEARGKYIVDQDVLRIAVDVDADPRAAYFRQAKNGLYIRMALLKLLLVGR	266
>Acyan02G01071001	MASSSSCSTCTLQRGVFVPKEIKNRNRALMFNDKSFAVSADLAQSRLSVANQKLMKWNQTQKSPLMNPIQCRALEIENAPSFTVGKKFQLDDVIEAQQFDRDLLNAIFKVAREMEKIEKNSSGSQILKGYLMATLFYEPSTRTRLSFESAMKRLGGEVLTTENAREFSSAAKGETLEDTIRTVEGYADIIVMRHFESGAARRAATTAGVPIINAGDGPGQHPTQALLDVYTIEREIGKLDGIKVGLVGDLANGRTVRSLAYLLAKYQDVKIYFVSPDVVKMKDDIKEYLTLEGVEWEESADLMDVASKCDIVYQTRIQRERFGERNDLYEEARGKYIVDQDVLRVMQKHAVVMHPLPRLDEIAVDVDADPRAAYFRQAKNGLYIRMALLKLLLVGW	396
>Acyan10G00401001	MAAVSAHCAIRSDRIAALSASSSSFSGEILPKHSRFSGVSVPAFPVLRRSISCQSSSAASSVSSVNGKANSELKDFLHINDFDKDTILKILDQAAEVKALLKSGEKTYLPFKGKTMSMIFTKPSMRTRVSFETGFSLLGGHAIYLGPNDIQMGKREETRDIARVLCRYNDIIMARVFAHQDILDLAKYATVPVVNGLTDYNHPCQIMADALTIIEHIGHLEGTKVVYVGDGNNIVHSWLLLAAVVPFHFVCACPKSFEPHKETVEKARKAGISKIEITNDPKEAVQGADVVYSDVWASMGQKEEAEHRRKVFKGFQVDEALMKLAGPKAYFMHCLPAERGTEVTDGVVEAPYSIVFPQAENRMHAQNAIMLHLLGF	376
>adu_Aradu.FPV9N	MAATSLFSCSMHTEMLAPKTLKGSDVLCCHIKSSYMEPGYLKSTCCPKSNFLSMKKSSKLEQMKTILQTDGIHSNALKVERAPYFSVGQKFQLDDVIEAQQFDRDILNAIFEVAQEMESIEKNSPGSQILKGYLMATLFYEPSTRTRLSFESAMKRLGGEVLTTENAREFSSAAKGETLEDTIRTVEGYSDIIVMRHFESGAARRAAVTAGIPIINAGDGPGQHPTQALLDVYTIQREIGKLDSIKVGLVGDLANGRTVRSLAYLLAKYKDVKIYFVAPDVVKMKDDIKEYLTSKGVKWEESADLMEVASECDVVYQTRIQKERFGERVDLYEKARGKYIVNKDVLKVMQTHAVVMHPLPRLDEITVDVDADPRAAYFRQAKNGLYIRMALLKLLLVGW	399
>adu_Aradu.MA8XX	MALVSFNFSVPSDTISISSAFSPSSSVLRRRQCVRYPRTSFPSPLQFPLKISCAAASAVSTDSSPLAAKTEVKKDFLHINDFDKDTILNMLDRAIEVKALIKSGDRTFQPFKGKTLAMIFAKPSMRTRVSFETGFSLLGGHAIYLGPDDIQMGKREETRDVARVLSHYNDIIMARVFAHQDILDLAKYSTVPVVNGLTDYNHPCQIMADALTIIEHIGRLEGTKVVYVGDGNNIVHSWLLLAAVVPFHFVCACPKGFEPDEKTVDKARQAGISKIEITNDPKEAVRGADVVYSDVWASMGQKEEAAYRRQVFKGFQVDRTLMEIAGSNAYFMHCLPAERGVEVTDEVIEAPNSIVFPQAENRLHAQNAIMLYVLGNRLCFRLLLSATGLPFDVT	394
>adu_Aradu.M77JY	MAATSLLSSCCMHMGTAPPKMAANYLSSQPFDHLKLRSFGGPESSEKLKLLHKGDEFLCRVAQVERVPSFSVGQKFQLDYVIEAQQFDRDTLGAIFEVARNMENIERSQILKGYLMATLFYEPSTRTRLSFESAMKRLGGEVLTTENAREFSSAAKGETLEGESAFKLTMLNTIRTVEGYSDIIALLDVYTIEREIGKLDGIKVGLVGDLANGRTVRSLAYLLAKYKDVKIYFVSPEVVKMKDDIKYYLTSKGVEWEESGDLMEVASKCDVVYQTRIQKERFGERFDLYEEARGKYIVNQDVLNVMQKHAVVMHPLPRLDEITVDVDDDPRAAYFRQAKNGLYIRMALLKVLLLGW	356
>AeriDTZ79_29g10020	MKRLGGEVLTTENAREFSSAAKGETLEDTIRTVEGYSDIIVMRHFESGAARRAAATASIPVINAGDGPGQHPTQALLDVYTIEREIGKLDGIKVGLVGDLANGRTVRSLAYLLSKYQDVKIYFVSPEVVKMKDDIKDFLTSKGVEWEESDDLMEVASKCDVVYQTRIQRERFGERIDLYEAARGNYIVDRAVLDVMQKHAVVMHPLPRLDEITVDVDGDPRAAYFRQAKNGLYIRMALLKLLLVGW*	247
>AeriDTZ79_17g07280	MAASSSFSPYKVHGAASAPNKELVSNDSSRFRQSLHSRSIAPSRWLSNVKSIDGKRWNGIRCQAFDVGHKPSFLVGNKFQLDDVIEAQQFDRDILNAIFEVTREMEKVEKNSPGSQILKGFLMATLFYEPSTRTRLSFESAMKRLGGEVLTTENARDFSSAAKGETFEDTIRTVEGYSDIIVMRHFESGAAQRAAATASIPVINAGDGTRQHPTQALLDVYTIEREIGKLDGIKVGLVGDLANGRTVRSLAYLLSKYQDVKIYFVSPEVVKMKDDIKDFLTSKGVEWEESNDLTEVASKCDVVYQTRIQRERFGERIDLYEAARGNYIVDRAVLSVMQKHAVVMHPLPRLDEITVEVDGDPRAAYFRQAKNGLYIRMALLKLLLVGW*	388
>AeriDTZ79_10g11190	MAIRRTISCQASSPVSSRSYSVDGKAKAEPKDFLHISDFGKATILKILDRAKEVKELIKSGERTYLPFKGKTMAMIFTKPSMRTRVSFETGFVLLGGHALYLGPDDIQMGKREETRDVARVLSRYMISLWHVFCPHQRYVDILDLAKYATVPVINGLTDYNHPCQIMADALTIIEHIGQLEGTKVVYVGDGNNIVHSWLSLASVIPFHFVCACPKGFEPDEKTVEKARQTGISKIEITSDPKEAVRGADVVYSDVWASMGQRAAVIAARRSKDPVDKALMELAGPQAHFMHCLPAERGVEVTDEVIEAPNSIVFPQAENRMHVQNAVMLHVLGL*	335
>AeriDTZ79_11g11990	MAAILSLSHLYSVRSSDASSLSSSSSLSRPHLRPSLRFSGISSPSLAIRRTISCQASSAVSSRSYTVDGKEKAEPKDFLHISDFGKTTILKILDRAKEVKKLVKSGEETYLPFKGKTMAMIFAKPSMRTRVSFETGFFLLGGHALYLGPNDIQMGKREETRDIARVLSRYNDIIMARLFAHQDILDLAKYATIPVVNGLTDYNHPCQIMADALTIIEHIGHLEGVKVVYVGDGNNIVHSWLLLAAVIPFHFVCACPKGFEPDEKTAGISKIEITNDPKEAVGGADVVYSDVWASMGQKEEAAYRRQAFQGFQVDKALMDLAGPQAFSCPLFTAKEWWEVTDEVIEAPYSIVFPQAENRMHAQNAVMLHVLGL*	373
>AhypAH023788	MAQRAGISKIEITNDPKEAVIGADVVYSDVWASMGQKEEAEYRRKVFQGFQVDEALMKLAGPKAYFMHCLPAERGVEVTNAVIEAPNSIVFPQAENRMHAQNAIMLHVLGI*	112
>AhypAH009893	MASSSSLNMCSSNGVMGACNVSKSQKFSINCFWDFSKNLVTGMPMCSSSEFTPLRCSLGVKPFKWESNREALPKFGVPCNVVGVKNSNSFSIGQKFELNDVLEAQQFDRDTLSAIFEVAREMELIEKNSPGSQILKGYLMATLFYEPSTRTRLSFESAMKRLGGEVLTTENAREFSSAAKGETLEDTIRTVEGYSDIIVMRHFESGAAKRAAATAEIPIINAGDGPGQHPTQALLDVYTIEREVGKLDGISVALVGDLAYGRTVRSLAYLLAKYRDVKIYFVAPDVVRMKDDIKEYLTSQNVQWEESADLMEVASKCDIVYQTRIQKERFGERIDLYEAARGKYIVNRSVLNVMQKHAVIMHPLPRLDEITVDVDEDPRAAYFRQAKNGLYIRMALLKL…	405
>AhypAH011379	MLATLSLITLVCAPLRWTQNFPYRMHLYHVNEYKRDFLHITGYDKATILKILDCAIEVKALLKTGHAIYLGPDDIQMGKREETRDVARVLSRYNDIIIARVFAHQDIVDLAKYSSVPVVNGLTDYNHPCQIMADALTIIEHIGGIEGTKVVYVGDGNNIVHSWLLLAAVIPFHFVCACPKGFEPDQKTVQMAQQAGISKIEINNDPKEAFIGADVVYFDVWASMRQKEKAEYRRKVFQGFQVDEALMKLAG*	252
>AhypAH011617	MADALTIIEHVGGIEGTKVVYVGDGNNIVHSWLLLTAVIPFHFVCACPKGFEPDQKMVQMAQQAGISKIEITNDPKEAVIGADVVYSDVWASMGQKEEAEYRRKVDEALMKLVGPKAYFMHCLPAERGIEVTDAVIEAPNSIVFPQAENRMHAQNAIMLHVLGV*	165
>Alp348770	MAAMASRSPSLSLSSSSSFFPGTTLRRFSSGLSLTSPTTLPSLRLRVSSQASSLTSPSSTPDVKGRSDLKDFLHIDDFDTETIKKILDKASEVKALLKSGERNYQPFKGKSMSMIFAKPSMRTRVSFETGFFLLGGHALYLGPNDIQMGKREETRDVARVLCRYNDIIMARVFDHQDILDLANYSSVPVVNGLTDHNHPCQIMADALTMIEHIGQVEGTKVVYVGDGNNMVHSWLELASVIPFHFVCACPKGFEPDKERVLKAEKAGLSKIEIINDPKEAVIGADVVYSDVWASMGQKDEAEFRRKAFQGFQVDEALMKLAGPKAYFMHCLPAERGVEVTNGVVEAPYSIVFPQAENRMHAQNAIMLHLLGF	372
>Alp152420	MSISSSLCGTSVFPKALACSSEFPSNLSSPFASSKICFTSFPAKKNATLNLTRSIAPFQGIKCHAMHVGTRELFMAGEKFQLSDVIEGQQFDREMLSAIFDVAREMEKIEKSSSQSEILKGYLMATLFYEPSTRTRLSFESAMKRLGGEVLTTENAREFSSAAKGETLEDTIRTVEGYSDIIVMRHFESGAARRAAATANIPVINAGDGPGEHPTQALLDVYTIQSEIGKLDGISVALVGDLANGRTVRSLAYLLAKFKDVKIYFVSPEIVKMKDDIKDYLTANGVKWEESSDLMEVASKCDVVYQTRIQRERFGERLDLYEAARGKYIVDKDLLGVMQEKAVIMHPLPRLDEITPDVDADPRAAYFRQAKNGLFIRMALLKLLLVGW	388
>AlyrAL3G34050	MSIASSLSSATLCGASVFPKALGYSSEFPSNLPSPSESSKICLTSFPASRDPKKNATWNLTRNVGPIQGIRCHAMQAGTRELKKFELSDVIEGKQFDREMLSAIFDVAREMEKIEKSSSQSEILKGYLMATLFYEPSTRTRLSFESAMKRLGGEVLTTENAREFSSAAKGETLEDTIRTVEGYSDIIVMRHFESGAARKAAATANIPVINAGDGPGEHPTQALLDVYTIQSEIGKLDGISVALVGDLANGRTVRSLAYLLAKFKDVKIYFVSPEIVKMKDDIKDYLTSNGVEWEESSDLMEVASKCDVVYQTRIQRERFGERLDLYEAARGKYIVDKDLLGVMQKKAIIMHPLPRLDEITADVDADPRAAYFRHADPRAAYFRQAKNGLFIRMVHGR*	398
>AlyrAL2G35250	MPSGRSLLERKVKRSVTHRVSQQLRIQTMAAAMASHVSTARSPALSFSSSSSSFFPGTTLRRFSAVSLPSPALPRLRVSCQASSVTSPSSTSDAKGKSDLKDFLAIDDFDTATIKKILDKASEVKALLKSGERNYLPFKGKSMSMIFAKPSMRTRVSFETGFFLLGGHALYLGPNDIQMGKREETRDVARVLSRYNDIIMARVFAHQDILDLANYSSVPVVNGLTDHNHPCQIMADALTIIEHIGQVEGTKIVYVGDGNNMVHSWLELASVIPFHFVCACPKGYEPDKERVSKAKQAGLSKIEITNDPKEAVIGADVVYSDVWASMGQKDEAEARRKAFQGFQVDEALMKLAGPKAYFMHCLPAERGVEVTNGVVEAPYSIVFPQAENRMHAQNAIMLH…	404
>Anan0035725	MAASSSLFSSSMHMEVLAPNRSKCPEDFLSCRSKISYTQPSYSNSICCSNSRFLSIKKSSKGEQMKKICRRNGIPCRALEIERATSFSVGLKFQLDDVIEAQQFDRDILNAIFEVARDMESIEKNYPGSQILKGYLMATLFYEPSTRTRLSFESAMKRLGGEVLTTENAREFSSAAKGETLEDTIRTVEGYSDIIVMRHFESGAARRAAATAGIPIINAGDGPGQHPTQALLDVYTIEREIGKLDGIKVGLVGDLANGRTVRSLAYLLAKYKDVKIYFVAPDVVKMKDDIKDYLASKGVEWEESADLMEVASECDVVYQTRIQKERFGERVDLYEKARGKYIVNQHVLKVMQNHAVVMHPLPRLDEITVDVDADPRAAYFRQAKNGLYIRMALLKLLLV…	401
>Anan0028816	MAAISSHFSLRFRSEKPSFFSSSIPHTHTHTLRQCVHFPRIPLKISCHASSTVSAQSSSLTAKTELKDFLHINDFDKDTILKILDRAIEVKALIKSGDRTFQPFKGKTMAMIFAKPSMRTRVSFETGFTLLGGHAIYLGPDDIQMGKREETRDVARVLSRYNDIIMARVFAHQDILDLAKYSTVPVINGLTDYNHPCQIMADALTMIEHIGRLVGTKVVYVGDGNNIVHSWLLMASVVPFHFVCACPKGFEPDEKAVEKARQAGISKIEITNDPKEAVRGADVVYSDVWASMGQKEEAAYRRQVFKGFQVDRSLMDIAGSKAFFMHCLPAERGVEVTEEVIEAPNSIVFPQAENRLHAQNAIMLHVLGK	369
>Anan0000985	MTAASLLFSCSMHLGVSPPKLAANSSAYFLCSHPWNHLKSISSCGHSGFLKKSKLLHKGDEILCQALQVENAPSSLGQKFQLDDVIEAQQFDRDTLNAIFEVARSMENIERNSSGSQILKGYLMATLFYEPSTRTRLSFESAMKRLGGEVLTTENAREFSSAAKGETLEDTIRTVEGYSDIIVMRHFESGAARRAAATAGIPVINAGDGPGQHPTQALLDVYTIEREIGKLDGIRVGLVGDLANGRTVRSLAYLLAKYQDVKFYFVSPDVVKMKDDIKDYLTSKGVDWEESADLVEVASKCDVVYQTRIQKERFGERSDLYEEARGKYIVNQEVLKVMQNHAVVMHPLPRLDEITVDVDGDPKAAYFRQAKNGLYIRMALLKVLLTGW	388
>Aoff109825299	MALSALSACIMDDNLSGLRSSGSSFSKYYGGHYETCSPSSIKCKHLSSVGPLRTFHSTNSIYRSGIKCHSVTEKRFPYSAGKKFGLDNVIEAQQFDRDILNEIFKVACEMESIEKNSSGSKMLRGFLMATLFYEPSTRTRLSFESAMKRLGGEVLTTENAREFSSAAKGETLEDTIRTVEGYSDIIVMRHFESGAARRAASTATIPVINAGDGPGQHPTQALLDVYTIEREIGRLDGIRLGLVGDLANGRTVRSLAYLIAKYQDIKIYFVSPDVVKMKDDIKVYLTSQGVEWEESTDLLQVASKCDVIYQTRIQRERFGERIDLYEAARGKYIVDQRVLSVMPKHAVVMHPLPRLDEITVEVDADPRAAYFRQVKNGLYIRMAILKLLLLGW	392
>Aoff109826532	MLFRHTDKRSPFSLGKKFELDDVIEAQQFDRDILNGIFKVAREMELIEKNSPGSKILRGFLMATLFYEPSTRTRLSFESAMKRLGGEVLTTENAREFSSAAKGETLEDTIRTVEGYSDIIVMRHFESGAARRAASTATIPVINAGDGPGQHPTQDATAAACQGLWLRSLISEVIGSEPKPVTLFVDNKSAIALMKNPVFHGRSKHIDTRFHFIRECVERGQIKVEFVSTSEQRADILTKALARVKFIEMRELLGVRDLESSPD	263
>Aoff109828936	MAAACSLRSDASLLSSSSSSSIAGGRLLHRSAAGSRRRGWISAAASTSVPPVQGRSKTALKDFIHISDFDKATIMNILQRASDVKALLKSGDRSFLPFKGKSMAMIFTKPSMRTRVSFETGFFLLGGHAIYLGPDDIQMGKREETRDVARVLSRYNDIIMARVFAHQDILDLAAYATVPVVNGLTDYNHPCQIMADALTIIEHVGHLEGTKVVYVGDGNNIVHSWLLLAAVVPFHFVCVCPKGFEPDAKTIEKARSAGISKIEITNDPREAVKGADVVYSDVWASMGQKEEAEYRNKKFQGFQVDEALMEMAGSKAHFMHCLPAERGIEVTDGVVEAPNSIVFTQAENRMHAQNAILLHVFGV	363
>Aqcoe2G106500	MALSSSLTMYKASMIVPNRAAVSTAKFRGQGIMCSLSTLISHNLLLSKSVSADLKRSNFFPNEEQLFGKNGICCHALETEKAFGTAEKAIEFSKGNKFQLDDILDAQQFDRDILTAIFQVAHDMEGIEKNSPGSQILKGYLMATLFYEPSTRTRLSFESAMKRLGGEVLTTENAREFSSAAKGETLEDTIRTIEGYSDIIVIRHFESGAARRAASTAGIPVINAGDGPGQHPSQALLDVYTIGREIGQLDGIKVGLVGDLANGRTVRSLAYLLSKYKNVKLYFVSPDVVRMKDDIKDYLTSKGVEWEETADLMEVASECDVVYQTRIQKERFGERIDLYEQARGKYIVDKNVLAVMQKHAVVMHPLPRLDEITVDVDSDPRAAYFRQAKNGLYIRMALL…	407
>Aqcoe1G342400	MALSSSLTMYKAGMIVPNGAAVSTAKFRGQGIMCSLSTLISHNLLLSKSVFADLKRSNFFPIKEQLFGKNGICCHALETEKAFGTAEKAIEFSKGNKFQLDDILDAQQFDRDILTVIFQVAHDMEGIEKNSPRSQILKGYLMATLFYEPSTRTRLYFESTMKRLGGEVLTTENAREFSSAAKGETLEDTVRTIEGYSDIIVIRHFESGVARRVASTAGIPVINAGDVGLVGDLANGRTVRSLAYLLSKYQNVKLYFVSPDVVRMKDDIKDYLTSKGVEWEETADLMEVASECDVVYQTRIQKERFSERIDLYEQARGKYIVDKNVLAVMQKHAVVMHPLPRLDEITVDVDSDPRAAYFRQAKNGLYIRMALLKVLLVGW*	380
>Aqcoe5G232000	MAAISCNYSVKSVVDFTSISSSFSDQTIQRDLRFPVKFTSSDRRISCQSSPSAAPVSSLVNGKAKAGLKDFIHISDFDKDTIMKILERAAEVKALLKSGDRSFLPFKGKTMAMIFAKPSMRTRVSFETGFFLLGGHAIYLGPDDIQMGKREETRDVARVLSGYNDIIMARLFAHQDILDLARYATVPVVNGLTDYNHPVQIMADALTIIEHVGQLEGTKVVYVGDGNNIVHSWLLLASVIPFHFVCACPKGFEPDEKTVEKAQSTGVSKIEITNDPKEAVRGADVVYSDVWASMGQKGEAEYRRQVFEGFQVNEDLMKLAGPKAYFMHCLPAERGVEVTDGVIEAPNSIVFPQAENRMHAQNAIMLHVFGL*	372
>Ashe006662	MESVEKEPSGSRILNGFLMATLFYEPSTRTRLSFESAMKRLGGEVLTTENAREFSSAAKGETLEDTIRTVEGYCDIIVLRHFESGAARRAAATAGIPVINAGDGPGQHPTQALLDVYTIGREIGRLDGIRLALVGDLANGRTVRSLAYLIAKYQDIKVYFVSPDVVRMKDDIKDYLTSKEVEWEECTDLLEVASKCDVIYQTRIQRERFGERIDLYEAARGKYVVDNGVLSVMPKHAVVMHPLPRLDEITLDVDADPRAAYFRQAKNGLYIRMALLKLLLLGF*	284
>Ashe012326	MVALAAASISGCSISLPDFSAARLSSSSSLSSTGLLLRQPPPPASLYCSTPWPARLADAGSRISCQASSGAASILSSSPERHAKTALKDFIHISDFDKTTILKILQQAREVKSLLKSGDRTFQPFAGKTLAMIFTKPSMRTRVSFETGFSLLGGHAIYLGPDDIQMGKREEARDVARVLSRYNDIIMARVFAHQDILDLAKYSSVPVVNGLTDYNHPCQIMADALTLIEHVGHLEGTKIAYVGDGNNIVHSWLQLATLVPLHFVCACPKGFEPDEATVKKAMSAGISKIVITDNPKEAVKGADVVYSDVWASMGQKEEAAYRQQKFQGFQINEALMEAAGPNSYFMHCLPAERGVEVTEAVMEAPNSIVFQQAENRMHAQNAIILHLFGL*	391
>ath_AT1G75330	MAAAMASHVSTARSPALSFSSSSSSFFPGTTLRRFSAVSLPSPALPRLRVSCQASSVTSPSSPSDVKGKSDLKDFLAIDDFDTATIKTILDKASEVKALLKSGERNYLPFKGKSMSMIFAKPSMRTRVSFETGFFLLGGHALYLGPNDIQMGKREETRDVARVLSRYNDIIMARVFAHQDILDLANYSSVPVVNGLTDHNHPCQIMADALTMIEHIGQVEGTKVVYVGDGNNMVHSWLELASVIPFHFVCACPKGYEPDKERVSKAKQAGLSKIEITNDPKEAVIGADVVYSDVWASMGQKDEAEARRKAFQGFQVDEALMKLAGQKAYFMHCLPAERGVEVTNGVVEAPYSIVFPQAENRMHAQNAIMLHLLGF*	376
>ath_AT3G20330	MSIASSLTSATLCGASVFPKALACSSEFPINLPSPFESSKICLTSFPASRDLKKNATLNLTRNVGPVRCHAMQAGTRELKKFELSDVIEGKQFDREMLSAIFDVAREMEKIEKSSSQSEILKGYLMATLFYEPSTRTRLSFESAMKRLGGEVLTTENAREFSSAAKGETLEDTIRTVEGYSDIIVMRHFESGAARKAAATANIPVINAGDGPGEHPTQALLDVYTIQSEIGKLDGISVALVGDLANGRTVRSLAYLLAKFKDVKIYFVSPEIVKMKDDIKDYLTSSGVEWEESSDLMEVASKCDVVYQTRIQRERFGERLDLYEAARGKYIVDKDLLGVMQKKAIIMHPLPRLDEITADVDADPRAAYFRQAKNGLFIRMALLKLLLVGW*	391
>atr_scaffold00011.97atr	MKILQCASEVKAKLKSGDRNFLPFKGKSMAMIFTKPSMRTRVSFETGFFLLGGHSIYLGPDDIQMGKREETRDIARVLSGYNDIIMARVFTHQDILDLTKYATIPVVNGLTDYNHPCQIMADALTIIEHIGHLEGTKVVYVGDGNNIVHSWLLLASVVPFHFVCACPKGFEPDEETVRKAKSTGISKIEITNDPKEAVVGADVVYSDVWASMGQKEEAEYRRKVFQGFQVDEALMEIAGSKAYFMHCLPAERGVEVTDGVIEAPYSIVFPQAENRLHAQNAIMLHVLGL*	290
>atr_scaffold00030.39atr	MSLSSLSTHDLQRDLIVSRLTARFSAELSRDCRQQVPCSPSRSVSMSPSISLPVTQSIYLPRNPKQNNFLSPAKLYQKEHFLCKSVKNEKDSHAISLGNSSTFSVGTKFQLDDVIEAQQFDREILSAIFEVAREMEKIEKSSSGANILRGYLMATLFYEPSTRTRLSFESAMKRLGGEVLTTENAREFSSAAKGETLEDSIRTVEGYSDIIVMRHFESGAARRAASTASIPVINAGDGPGQHPTQALLDVYTIEREIGRLDGIRVGLVGDLANGRTVRSLAYLLAKYNDVKIYFVAPDIVKMKDDIKDYLSSKGVEWEESADLMEVASKCDVVYQTRIQRERFGERIDLYEEARGKYIVDKKVMGVLQKHAVILHPLPRLDEITVDVDGDPRAAYFRQA…	418
>bdi_Bradi3g18990	MAAARATLPHPHLPAPSWRTQLKPVPRRVVAASAAPSPALTASLRLGDVIEAQQFDRQALNEIFEVAREMEAVERGSHGSRSRVLEGYLMATLFYEPSTRTRLSFEAAMRRLGGEVLTTENAREFSSAAKGETLEDTIRTVEGYSDIIVLRHFESGAARRAAVTANIPVINAGDGPGQHPTQALLDVYTIKREIGRLDGIKLGLVGDLANGRTVRSLAYLIAKYQNIKIYFVSPDVVKMKDDIKEYLTSQGVEWEESSDLLEVASKCDVIYQTRIQKERFGERIDHYEAARGKYIVDRKVLGVLPKHAVIMHPLPRLDEITVDVDSDPRAAYFRQAKNGLYIRMALLKLLLVGR*	355
>bdi_Bradi3g52727	MAAAAISGGHLVLSSPASSQRLQPLPLQHPSARPIASSAASAARRGLAAAAVSSPAAFSSAGKDAKLIPKDFLHINDFDKDTIMKILNRAIEVKAMIKSGDRSFQPFKGKSMAMIFAKPSMRTRVSFETGFFLLGGHAVYLGPDDIQMGKREETRDVARVLSGYNDIIMARLFAHQDIVDLAKYASVPVINGLTDYNHPCQIMADALTMVEHIGRIENTKVVYVGDGNNIVHSWLLLAAVLPLHFVCACPKGFEPDAKTVEIARSAGSKIEITNDPKEAVKGADVVYTDVWASMGQKEEAEYRKQVFQGFMVDEALMEIAGPKAFLMHCLPAERGVEVTDGAIEAPNSIVFPQAENRMHAQNAIMLHVLGA*	372
>Begfu95S45726	MATTFSSFTYSLQGIDKFSSKTVRCHKHILCNAYSVIYPQRHSRLFLNETSSKCKPLERLFSRHESFNHALEIKNSQCVAGNNFQLDDVIEAQQFDRDTMNAIFEVTREMEKIEKQSPGSQMLKGYLMATLFYEPSTRTRLSFESAMKRLGGEVLTTENAKEFSSAAKGETLEDTIRTVEGYSDIIVMRHFESGAARRAAAVANIPVINAGDGPGQHPTQALLDVYTIERELGKVDGVKVGLVGDLANGRTVRSLAYLLAKYDDVKIYLVSPDVVKMKDDIKDYLTSKNIKWEESDDLMDVASKCDVVYQTRIQRERFGERIDLYEKARGKYIVDESLLKVMQKHAIVMHPLPRLDEITIDVDGDPRAAYFRQAKNGLYIRMTLLKLLLLGW	392
>Begfu10103S46139	MSLICQILDVRESHVRPRLLLQLRFPQLRKAGLKDFLHISDFDKSTILKILDRAVEVKTLLKSGDRSFLPFKGMSMAMIFAKPSMRTRVSFETGFFLLGPDDIQIGKREETRDVARVLCRYNDIIMARVFAHQDILDLAKYSRVPVVNGLTDYNHPCQIMADALTIIEHIGRLEGTKVRIVYVGDENNIVHAWLLLAAVVSFHFVSVCPQGFEPHKQTVEKARQAGISKIELRNDPKEAVKGADVIYSDVWASMGQKDGAAYRHQAFQGFQVDEELMTLAWPRAYFMHCLPPMELSKLPTQLSSPKPRIACTPKMQLCYMCSACESVTLRSSGP	334
>Begfu91430S44254	MAAICSNSVVCPRKPGPSNQFTYFDEILRRPANLASKFSGLNVSYLSNSPARRARISCQTSFASPVSFSATEKGKAGLEDFLHISDFDKSTILKILDRAVEVKTLLKSGDRSFLPFKGMSMAMIFAKPSMRTRVSFETGFFLLGGHAIYLGPTDIQMGKREETRDVARVLCRYNDIIMARVFAHQDILDLAKYSSVPVVNGLTDYNHPCQIMADALTIIEQIGRLEGTKIVYVGDGNNIVHSWLLLAAVVPFHFVCVCPEGFEPDKQTVEKARQAGISKIEIRNDPKEAVKGADVIYSDVWASMGQKEEAAYRRQAFQGFQVDEELMKLAGPQAYFMHCLPAERGVEVTNGVIEAPNSIVFPQAENRMHAQNAIMLHVLGL	381
>bnp_BnaA05g18730D	MSITSSLTSTTLCGASAFPRSIEFPRNHLLTPFESSKICLTTHSKNNATWNLNGKITPVQGIRCHAMQVETRELFTAGKKFQLSDVIEGQQFDREMLSAIFDVAREMEKIEKSSSQSELLKGYLMATLFYEPSTRTRLSFESAMKRLGGEVLTTENAREFSSAAKGETLEDTIRTVEGYSDIIVMRHFESGAAKRAAATANIPVINAGDGPGEHPTQALLDVYTIQSEIGKLDGISVALVGDLANGRTVRSLAYLLAKFKDVKIYFVSPEIVKMKDDIKDYLTANGVEWEESSDLMEVASKCDVVYQTRIQRERFGERLDLYEAARGKYIVDKALLGVMRKNAVIMHPLPRLDEITPDVDADPRAAYFRQAKNGLFIRMALLKLLLVGW*	390
>bnp_BnaA02g35990D	MGQKDEAEYRLKAFQGFQVDEALMKLAGPKAYFMHCLPAERGVEVTNGVVEAPYSIVFPQAENRMHAQNAIMLHLLGF*	79
>bnp_BnaC05g31710D	MSITSSLTSTTLCGASVFPKALARSIEFPRNHLSTPFESSKICLTTYPKKNATWNLTRNIVPIQGTRCHAIQVETKESFTPGKKFQLSDVIEGQQFDREMLSAIFDVAREMEKIEKSSSQSELLKGYLMATLFYEPSTRTRLSFESAMKRLGGEVLTTENAREFSSAAKGETLEDTIRTVEGYSDIIVMRHFESSAAKRAAATANIPVINAGDGPGEHPTQALLDIYTIQSEIGKLDDISVALVGDLANGRTVRSLAYLLAKFKDVKIYFVSPEIVKMKDDIKDYLTSNGVEWEESSDLMEVASKCDIVYQTRIQRERFGERLDLYEAARGKYIVDKALLGVMQKNAVIMHPLPRLDEITPDVDTDPRAAYFRQAKNGLFIRMALLKLLLVGW*	394
>bnp_BnaCnng08010D	MSMIFAKPSMRTRVSFETGFFLLGGHALYLGPDDIQMGKREETRDVARVLCRYNDIITARVFAHQDILDLANYSSAPVVNGLTDHNHPCQVMADALTIIEHIGQVEGTKVVYVGDGNNMVHSWLELASVIPFHFVCACPKGFEPDKARVLKVEQAGLSKIEIVNDAKEAIIGADVVCSDVWASMGQKDEAEYRLKAFQGFHVDEALMKLAGPKAYFMHCLPAERGNRMHDQNAIILHLLGF*	242
>bnp_BnaCnng10890D	MSITSSFTSATLCGSLVSPKALGCSNAFPSNHFSNPFESSKLCLTANPKKSIAPVQGIRCHAMQVETREAFTAGKEFQLSDVIEGQQFDREMLSAIFDVALEMEKIEKSSSQSEILKGYLMATLFYEPSTRTRLSFESAMKRLGGEVLTTENAREFSSAAKGETLEDTIRTVEGYSDIIVMRHFESGAAKKAAATANIPVINAGDGPGEHPTQALLDVYTIQSEIGKLDGISVALVGDLANGRTVRSLAYLLAKFKDVKIYLVSPEIVKMKDDIKDYLTLNGVEWEESSDLMEVASKCDVVYQTRIQRERFGERLDLYEAARGKYIVDKALLGVMQKDAVIMHPLPRLDEITADVDADPRAAYFRQAKNGLFIRMALLKLLLVGW*	386
>bnp_BnaC01g32610D	MSITSSLTSATLCRSLVSPKALACSNAFPSNRLSNPFESSKLCLTANPKKSIALVQGIRCHAMQVETREAFTAGKKFQLSDVIEGQQFDREMLSAIFHVAREMEKIEKSSSQSEILKGYLMATLFYEPSTRTRLSFESAMKRLGGEVLTTENAREFSSAAKGETLEGIPSCQLNYCQYTCYSNIVVMRHFESGAARKAAATANIPVINAGDGPGEHPTQALLDVYTIQSEIGKLDDISVALVGDLANGRTVRSLAYLLAKFVSPEIVKMKDDIKDYLTSNGVEWEESLDLMEVASKCDVVYQTRIQRERFGDRLDLYEAACGKYIVDEALLGVMQKNAVIMHPLPRLNEITADVDADPRAAFFRQAKNGLFIRMALLKLLLVGCKVIDVNLRFRTTGSV…	417
>bnp_BnaA07g21750D	MVAAAMASHVSSTRSPALSLSSSSSFFPGTTLRRFSAVSLAPPASFSPLSLRVSCQASSVTSPSTSDVKGKSDLKDFLAIDDFDTETIKKILDKASEVKALLKSGERNYLPFKGKSMSMIFAKPSMRTRVSFETGFFLLGGHALYLGPNDIQMGKREETRDVARVLSRYNDIIMARVFAHQDILDLANYSSVPVVNGLTDHNHPCQIMADALTMIEHIGQVEGTKVVYVGDGNNMVHSWLELASVIPFHFVCACPKGFEPDKEMVLKAQQAGLSKIEITNDPKEAVIGADVVYSDVWASMGQKDEAEYRRKAFQGFQVDEALMKLAGPKAYFMHCLPAERGVEVTNGVVEAPYSIVFPQAENRMHAQNAIMLHLLGF*	378
>bnp_BnaC06g22470D	MVAAMASHVSSTRSPALSLSSSSSFFPGTTLRRFSAVSLASPATFSPLSLRVSCQASSVTSPSTSDVKGKSDLKDFLAIDDFDTETIKKILDKASEVKALLKSGERDYLPFKGKSMSMIFAKPSMRTRVSFETGFFLLGGHALYLGPNDIQMGKREETRDVARVLSRYNDIIMARVFAHQDILDLANYSSVPVVNGLTDHNHPCQIMADALTMIEHIGQVEGTKVVYVGDGNNMVHSWLELASVIPFHFVCACPKGFEPDKEMVLKAQQAGLSKIEITNDPKEAVIGADVVYSDVWASMGQKDEAEYRRKAFQGFQVDEALMKLAGPKAYFMHCLPAERGVEVTNGVVEAPYSIVFPQAENRMHAQNAIMLHLLGF*	377
>bol_Bo6g086430	MVAAMASHVSSTRSPALALSSPSSFFPGTTLRRFSAVSLASPATFSPLSLRVSCQASSVTSPSTSDVKGKSDLKDFLAIDDFDTETIKKILDKASEVKALLKSGERDYLPFKGKSMSMIFAKPSMRTRVSFETGFFLLGGHALYLGPNDIQMGKREETRDVARVLSRYNDIIMARVFAHQDILDLANYSSVPVVNGLTDHNHPCQIMADALTMIEHIGQVEGTKVVYVGDGNNMVHSWLELASVIPFHFVCACPKGFEPDKEMVLKAQQAGLSKIEITNDPKEAVIGADVVYSDVWASMGQKDEAEYRRKAFQGFQVDEALMKLAGPKAYFMHCLPAERGVEVTNGVVEAPYSIVFPQAENRMHAQNAIMLHLLGF	376
>bol_Bo5g109750	MSITSSLTSTTLCGASVFPKALARSIEFPRNHLSTPFESSKICLTTYPKKNATWNLTRNIVPIQGTRCHAIQVETKESFTPGKKFQLSDVIEGQQFDREMLSAIFDVAREMEKIEKSSSQSELLKGYLMATLFYEPSTRTRLSFESAMKRLGGEVLTTENAREFSSAAKGETLEDTIRTVEGYSDIIVMRHFESGAAKRAAATANIPVINAGDGPGEHPTQALLDIYTIQSEIGKLDDISVALVGDLANGRTVRSLAYLLAKFKDVKIYFVSPEIVKMKDDIKDYLTSNGVEWEESSDLMEVASKCDVVYQTRIQRERFGERLDLYEAARGKYIVDKALLGVMQKNAVIMHPLPRLDEITPGVDTDPRAAYFRQAKNGLFIRMALLKLLLVGW	393
>bol_Bo1g108960	MSITSSFTSATLCGSLVSPKALGCSNALPSNHFSNPFESSKLCLTANPKKSIAPVQGIRCHAMQVETREAFTAGKEFQLSDVIEGQQFDREMLSAIFDVAREMEKIEKSSSQSEILKGYLMATLFYEPSTRTRLSFESAMKRLGGEVLTTENAREFSSAAKGETLEDTIRTVEGYSDIIVMRHFESGAAKKAAATANIPVINAGDGPGEHPTQALLDVYTIQSEIGKLDGISVALVGDLANGRTVRSLAYLLAKFKDVKIYLVSPEIVKMKDDIKDYLTLNGVEWEESSDLMEVASKCDVVYQTRIQRERFGERLDLYEAARGKYIVDKALLGVMQKDAVIMHPLPRLDEITADVDADPRAAYFRQAKNGLFIRMALLKLLLVGCKVIDVNLRFRTTSS…	786
>bol_Bo2g083680	MVAAMASHVSTPRSPALSLSSSSTFSSRTTLTRSSAVSLSSASFSSIRLRVSCQASSVTSDVKGLVFRYQILMLAYANEKCERGTINLSKGKSMSMIFAKPSMRTHVSFETGFFLLGGHALYLGPDDIQMGKREETRDVARVLCRYNDIITARVFAHQDILDLANYSSVPVVNGLTDHNHPCQVMADALTIIEHIGQVEGTKVVYVGDGNNMVHSWLELASVIPFHFVCACPKGFEPDKARVLKAEQAGLSKIEIVNDAKEAIIGADVVCSDVWASMGQKDEAEYRLKAFQGFHVDEALMKLAGPKAYFMHCLPAERGVEVTNGVVEAPYSIVFPQAENRMHAQNAIILHLLGF	354
>Bostr.12659s0091	MLDPKNMFRRVDPYVTYRFPNLKSVKELIYKRGYGIEPDKERGLKAQQAGLSKIEITNDPKEAVIGADVVYSDVWASMGQTDEAESRRKAFQGFQVTYKSYLA*	104
>Bostr.19424s0623	MSIPSSLTSATLGGASVFPKALACSTEFPSNLSSPFESSKKNATWNLTRNITPIQGIRCHAVQVETRESFMAGKKFQLSDVIEGQQFDREMLSAIFDVAREMEQIEKSSSQSEILKGYLMATLFYEPSTRTRLSFESAMKRLGGEVLTTENAREFSSAAKGETLEDTIRTVEGYSDIIVMRHFESGAARKAAATANIPVINAGDGPGEHPTQALLDVYTIQSEIGKLDGISVALVGDLANGRTVRSLAYLLAKFKDVKIYFVSPEIVKMKDDIKEYLTSNGVEWEESSNLMEVASKCDVVYQTRIQRERFGERLDLYEAARGKYIVDKDLLGVMQKNAIIMHPLPRLDEITADVDADPRAAYFRQAKNGLFIRMTLLKLLLVGW*	385
>Bostr.22495s0010	MFRRVDPCVTYRFPNLKSFKELIYKRGYGIEPDKERGLKAQQAGLSKIEITNDPKEAVIGADVVYSDVWASLGQTDEAESRRKAFQGFQVTYKSYLVLVQWLVSY*	106
>Bostr.3288s0183	MAAMASHVSTARSHALSFSSSSSFIPGTTLRRFSAVSLASPALPRLRVSCQASSVTSPSSTSDVKVNSDLKDFLAIDDFDTATIKKILDKASEVKALLKSGEKNYLPFKGKSMSMIFAKPSMRTRVSFETGFFLLGGHALYLGPNDIQMGKREETRDVARVLSRYNDIIMARVFAHQDILDLANYASVPVVNGLTDHNHPCQIMADALTMIEHIGQVEGTKVVYVGDGNNMVHSWLELASVIPFHFVCACPKGFEPDKERVLKAQQAGLSKIEITNDPKEAVIGADVVYSDVWASMGQKDEAESRRKAFQGFQVDESLMKLAGPKAYFMHCLPAERGVEVTNGVVEAPYSIVFPQAENRMHAQNAIMLHLLGF*	374
>Bpen1260987882	MAVSSSLFTSSLQGSMATPKTLKCYKEFKCSPSNLSFQQSSHTKSMHLTHFGLLPSRKLSRWEQTDRFSSKDRIQCRAFEVENGFSLEVENALSFSVGKKFQLDDIIEAQQFDRDTLSAIFEVAREMEKIEKNSPGSQILKGYLMATLFYEPSTRTRLSFESAMKRLGGEVLTTENAREFSSAAKGETLEDTIRTVEGYSDIIVMRHFESGAARRAAATASIPVINAGDGPGQHPSQALLDVYTIEREVGKLDGIKVGLVGDLANGRTVRSLAYLLTKYQDVKVYFVSPDVVKMKDDIKDYLTSKGVEWEESADLMEVASKCDVVYQTRIQKERFGERIDLYEAARGKYIVDQDVLDVMQKHAVVMHPLPRLDEITVDVDRDPRAAYFRQAKNGLYIRM…	409
>Bpen1260998387	MAAISCYSSPIASDKASLSSSVSISSGLHPRRSTRFPGKFAGISVSSPGSFPALRIRVSCQVSSSTSPPLSSVSGPAKAELKDFLHISDFDKATILKILGRAVEVKALLKSGERTFLPFKGKTMAMIFAKPSMRTRVSFETGFSLLGGHAIYLGPNDIQMGKREETRDVARVLSGYNDIIMARVFAHQDILDLAKHATVPVINGLTDYNHPCQIMADALTIIEHIGQLEGTKVVYVGDGNNIVHSWLLMAAVVPFHFVCACPKGFEPDEKTVEKARKAGISKIEITNDPKEAVRGADVVYSDVWASMGQKEEAAHRRQVFQGFQVDENLMKLAGPKAFFMHCLPAERGVEVTDGVVEAPNSIVFPQAENRMHAQNAIMLHLLGL	384
>bra_E02170	MSITSSLTSTTLCGASAFPRSIEFPRNHLLTPFESSKICLTTHSKNNATWNLNGKITPVQGIRCHAMQVETRELFTAGKKFQLSDVIEGQQFDREMLSAIFDVAREMEKIEKSSSQSELLKGYLMATLFYEPSTRTRLSFESAMKRLGGEVLTTENAREFSSAAKGETLEDTIRTVEGYSDIIVMRHFESGAAKRAAATANIPVINAGDGPGEHPTQALLDVYTIQSEIGKLDGISVALVGDLANGRTVRSLAYLLAKFKDVKIYFVSPEIVKMKDDIKDYLTANGVEWEESSDLMEVASKCDVVYQTRIQRERFGERLDLYEAARGKYIVDKALLGVMRKNAVIMHPLPRLDEITPDVDADPRAAYFRQAKNGLFIRMALLKLLLVGW*	390
>bra_G02230	MVAAAMASHVSSTRSPALSLSSSSSFFPGTTLRRFSAVSLAPPASFSPLSLRVSCQASSVTSPSTSDVKGKSDLKDFLAIDDFDTETIKKILDKASEVKALLKSGERNYLPFKGKSMSMIFAKPSMRTRVSFETGFFLLGGHALYLGPNDIQMGKREETRDVARVLSRYNDIIMARVFAHQDILDLANYSSVPVVNGLTDHNHPCQIMADALTMIEHIGQVEGTKVVYVGDGNNMVHSWLELASVIPFHFVCACPKGFEPDKEMVLKAQQAGLSKIEITNDPKEAVIGADVVYSDVWASMGQKDEAEYRRKAFQGFQVDEALMKLAGPKAYFMHCLPAERGVEVTNGVVEAPYSIVFPQAENRMHAQNAIMLHLLGF*	378
>bra_A02828	MSITSSLTSATLCGSLVSPKALACSNAFPSNHLSGPLESSKICVTPYLKKSIAQVQGIRCHAMQVETREAFTAGKKFQLSDVIEGQEFDREMLSAIFDVAREMEKIEKSSSQSEILKGYLMATLFYEPSTRTRLSFEFAMKRLGDTIGTVEGYSDIIVMRHFESGAAKKAAATANIPVINAGDGPEEHSTQALLDVYTIQSEIGKLDGISVDLVGDLANGRTVRSLAYLLAKFKDVKIYFVSPEIVKMKDDIKDYLTSNGVEWEESSDLMEVASKCDVVYQTRIQRERFGDRLDLYKAACGKYIVDEALLGVMQKNAVIMHPLPRLNEITADVDADPIAAFFRQAKNGLFIRMALLKLLLVGW*	364
>bvu_Bv3_056930_sjcg	MAAISCHSSSLCLDSFSLSSKTSSLSGNSLTHTLRFSDNNFSASTRRIITCQTSSLASSPLSLDSQVKSVKKDFLHITDYDKTTILKILDRAIEVKALLKSGDRSFQPFKGKTMAMIFAKPSMRTRVSFETGFFLLGGHAIYLGPDDIQMGKREETRDVARVLSRYNDIIMARVFAHQDILDLANYATVPVVNGLTDFNHPCQIMADALTMIEHIGSIEGTKVVYVGDGNNIVHSWLLLAAIIPFHFVCACPKGFEPDQKTVQEAQQAGISKIEITNDPKEAVIGADVVYSDVWASMGQKEEAEHRRKVFQGFQVNEELMKLAGSKAYFMHCLPAERGVEVTDGVIEAPNSIVFPQAENRMHAQNAIMLHVLGA	374
>bvu_Bv4_088660_yawq	MATPSSLNMCASNAVVGACNVSKTQKVFMSCSPDLFGKKLVNSMPICSSADFTPLRCSFGVKPVKWESNGEVSTKFGAPCRVVGVKSTNFFSVGQKFQLNDVLEAQQFDRDTLNAIFEVAREMEKVEKNSPGSQVLKGYLMATLFYEPSTRTRLSFESAMKRLGGEVLTTENAREFSSAAKGETLEDTIRTVEGYSDIIVMRHFESGAARRAAATAEIPIINAGDGPGQHPTQALLDVYTIEREIGKLDGISVALVGDLANGRTVRSLAYLLAKYNDVKIYFVAPEVVRMKDDIKEYLTSKNIQWEESADLMEVASKCDVVYQTRIQRERFGERVDLYEEARGKYIVNRNVLNVMQKHAVVMHPLPRLDEITVDVDEDPRAAYFRQAKNGLYIRMALLK…	405
>Caba31107	MAAIFCNLSSLRSPDSPSFSSLSSSGIQSSRFSGVFSPSPITFPAIRRRVSCQSTSPATSSVNANAKDFLHISDFDKSTILNVLDRAKEVKALIKSGERTYLPFKGKTMAMIFAKPSMRTRVSFETGFYLLGGHAIYLGPDDIQMAKREETRDVARVLSRYNDVIMARVFAHQDILDLAKYATVPVINGLTDYNHPCQIMADALTIVEHVGQLEGTKVVYIGDGNNIVHSWLLLASVIPFHFVCACPKGFEPDQETVRKAQNAGVSKIEITNDPKEAVKGADVVYSDVWASMGQKEEAAQRRRVFQGFQVDEELMKIAGQKAYFMHCLPAERGVEVSDGVIEAPNSIVWDQAENRMHAQNAIMLHVMGL	369
>Caba29024	MAAISSQLSSLRSPETLSFSSGKLTSHFSGVIVLSPFTFPVIRTRVSCQSTSSTTPSSLTAKATTNHQKGFLHISDFDKATILNILDRAREVKELLKSGERTYLPFSGKTMAMIFAKPSMRTRVSFETGFYLLGGHAIYLGPNDIQMGKREETRDVARVLSRYNDIIMARVFAHQDILDLAKYATVPIINGLTDYNHPCQIMADALTIIEHVGQLEGTKVVYVGDGNNIVHSWLLLASVIPFHFVCACPKGFEPDQETVEKARQAGVSKIEITNDPKEAVKNADVVYSDVWASMGQKEEAAHRRQVFQGFQVDEELMKLAGKNAYFMHCLPAERGVEVTDGVIEAPNSIVFPQAENRMHAQNAIMLYVLGL	371
>Caba24571	MGVHCEESDDLLEVASKCDVVYQTHIQRETFGERVDLYEESRGKYIVDLSVLNAMQKHTVVMRPLPRLDEAEDIVSSSLACMVEPASASGCKLAGTFIYLARVWYRLQFSTQPNGQRLARIGRKRLELRRP	131
>Caba5141	MRGHLLKYPVEIDRTGKVKLLHGKLDGIKVVVISDLAYGRTIRSVAHLFAKYQDVKIYFVSPDVVKMKITVDVDGDLRSMLHAISAPKTFSISYSRIPCYQKPLAPVRIRVSASFPDPNGVKVECTPWLIVGLGNPGNKYHGTRHNVGFEMIDRVSQEEGILLNTIQSKVLIGNGSYLNLLVVVIVFLTNVELCRVLFDVIGAGSMGEIPVELAKPQAYTNFSGEAVCIQ	230
>Cach34353	MAAIFCNLSSLRSPDSPSFSSLSSSGIQSSRFSGVFSPSPITFPAIRRRVSCQSTSPATSSVNANAKDFLHISDFDKSTILNVLDRAKEVKALIKSGERTYLPFKGKTMAMIFAKPSMRTRVSFETGFYLLGGHAIYLGPDDIQMAKREETRDVARVLSRYNDVIMARVFAHQDILDLAKYATVPVINGLTDYNHPCQIIADALTIVEHVGQLEGTKVVYIGDGNNIVHSWLLLASVIPFHFVCACPKGFEPDQETVKKAQNAGVSKIEITNDPKEAVKGADVVYSDVWASMGQKEEAAQRRRVFQGFQVDEGLMKIAGQKAYFMHCLPAERGVEVTDGVIEAPNSIVWDQAENRMHAQNVIMLHVMGL	369
>Cach29882	MRRMRVFDEHNWQQYTTDEVTEMRGHLLKYPVEIDRMGKVKLLHGKLDGIKVVVISDLAYIRTVRLVAHLLAKYQDVKIYFVSPDVVKMKITVDVDGDLRFAYFRQAKNGLYIRMALLNLLLLGWCQIVSKMHSVYHDFSCLFLDVDLSTSEVSTFQDAKVCDLSYQAALPEVLEILKSACETHGLSFAQT	191
>Cach8465	MSEQFIHGQVVTVGMKFQLTAIYGLRTVGLAAQKKFKFHCARLKLIQLGCIDDLLLFHKGDIQSVIMLYDCYMKFSVVSDFKANTNKSSIYFGGVEKATMNQILQLLEFSKSDIPFRHLDFFKRFLRPLNAVLKLQVYAMEQFHISKRYMRLLGVFPKYTAGEVTEMRGHLLKYPVEIDLTEKVKLLHAYGRTVRSVAHFLAKYQNVKIYFVSHDMVKMKDDIKDYLTSMGVYWEESDDLLEVASKCGVVYQTHIQRENFEERVDLYKESRGKYIVDLIVLNAMQKHAVITVDVDGDLKATDLSTSEVSTFQDAKVCDLSYQDALPEVLEILKSACETHGLPLAQT	346
>Cach147	MLHPVVVGTLAEVNNSKVSLIGQFRHHFRFQMGDRTGYSGQISDQSLGIMNLHVVLTILGHQDLLVKEGHLGLAMIMERLITLLENVSDLNMAISATFSSHGFHGKIIVSPPSKSFSNFGGNKSICLLADMSKSWSSSSVELFKKGRNQYHISTNSNTFHCRALEMEKKSSNMIGNKFQLDDVIESQQFDRDTLCAIFEVAREMEKIEKSSMGSEILKGYLMATLFYEPSTRTRLSFESAMKRLGGEVLTTENAREFSSAAKGETLEDTIRTVEGYSDIIVMRHFESGAARRAASTASIPIINAGDGPGQHPTQALLDVYTIEREIGKLDGIKVALVGDLAYGRTVRSLAHLLAKYQDVKIYFVSPDVVKMKDDIKDYLTSMGVHWEESANLLEVASKC…	486
>Cach1177	MTTIGQFIERLESLEYVRQMSVFGEHNWLQYTADEVTEMRGHLLKNPVEIDRTGKVKLFHGKLDGIKVVVISDLAYGKTVRSVAHLLAKYQDVKIYFISPDVVKVNITVDVDGNLRFAYFKQAKNGFYIRMAL	133
>Cach2115	MKLLGGEVLTTENAREFSSAAKGETLEDTIRTVEGYSDIIIMRYFESGAARRAASTASILIINAGDGPGQPPTQVCTSCGHFSLLDRELRQELLQMSY	98
>Cach2316	MAAISSQLSSLRSPETFSFSSGKLTSHFSGVIVPSPVTFPVIRTRVSCQSTSSTTPSSSLTAKATTNHQKGFLHISDFDKATILNILDRAREVKELLKSGERTYLPFSGKTMAMIFAKPSMRTRVSFETGFYLLGGHAIYLGPNDIQMGKREETRDVARVLSRYNDIIMARVFAHQDILDLAKYATVPIINGLTDYNHPCQIMADALTIIEHVGQLEGTKVVYVGDGNNIVHSWLLLASVIPFHFVCACPKGFEPDQETVEKARQAGVSKIEITNDPKEAVKNADVVYSDVWASMGQKEEAAHRRQVFQGFQVDEELMKLAGKNAYFMHCLPAERGVEVTDGVIEAPNSIVFPQAENRMHAQNAIMLYVLGL	372
>can_Capana01g000182	MASPVSDLNMAISATFSSHGFHGKIIVSPPSKSFSNFGGNKSICLLADMSKSWSSSSIELFKKGRNQYHISTNSNTFHCRALEMEKKSSNMIGNKFQLDDVIESQQFDRDTLCAIFEVAREMEKIEKSSMGSEILKGYLMATLFYEPSTRTRLSFESAMKRLGGEVLTTENAREFSSAAKGETLEDTIRTVEGYSDIIVMRHFESGAARRAASTASIPIINAGDGPGQHPTQALLDVYTIEREIGKLDGIKVAFVGDLAYGRTVRSLAHLLAKYQDVKIYFVSPDVVKMKDDIKDYLTSMGVHWEESANLLEVASKCDVVYQTRIQRERFGERVDLYEEARGKYIVDLSVLNAMQKHAVVMHPLPRLDEITVDVDGDPRAAYFRQAKNGLYIRMALLKL…	404
>can_Capana02g000900	MPPLVETKGNLRMRFLRISILSSPHIGDKIDLRSSDLPLTRGRTSVLPVGPDDIKDYLTSMGVHWEEIDDLLQISVDMYGYLRFAYFRQAKNGLYIRMALLNLLLLGW	108
>can_Capana04g000327	MAAIFCNLSSLRSPDSPSFSSLSSSGIQWSRFSGVFSPSPITFPAIRRRVSCQSTSPATSSVNANAKDFLHISDFDKSTILNVLDRAKEVKALIKSGERTYLPFKGKTMAMIFAKPSMRTRVSFETGFYLLGGHAIYLGPDDIQMAKREETRDVARVLSRYNDVIMARVFAHQDILDLAKYATVPVINGLTDYNHPCQIMADALTIVEHVGQLEGTKVVYIGDGNNIVHSWLLLASVIPFHFVCACPKGFEPDQETVKKAQNAGVSKIEITNDPKEAVKGADVVYSDVWASMGQKEEAAQRRRVFQGFQVDEGLMKIAGQKAYFMHCLPAERGVEVTNGVIEAPNSIVWDQAENRMHAQNVIMLHVMGL	369
>can_Capana06g002038	MTMIFAKPSMRTRVFCETRFYLFGGHAIYLGPDDIQMDKREETRDVARVLSRYNDIIMARVFAHQDILDLAKYATVPVINGMTDYNHPCQIIADALTIIERVGQLEGTKVVYIGDGKNIVHSWLLLAILEMETTYYIATRISRKVDPLSIILLNLL	156
>can_Capana10g002059	MSLWAEHKATIEQCFERLESLECVRRMRVFGEHNWPHYTANEVTEMRGHLLKYLLKLIERGDLWEGSSFTCSLAKYQDVKIYLASPDVVKMKDHFTSMGVHCEESDDLLEVASKCDVVYQTHIQRETFGERVDLYEESRGKYIVDLSVLNAMQKHTVVMRPLPRLDEAEDIVSSSLACMVEPASASGCKLAGTFIYLARVWYRLQFSTQPNGQRLARIERKRLELR	226
>can_Capana12g000663	MAMIFAKPSMRTRVSFETGFYLLGGHAIYLGPNDIQMGKREETRDVARVLSRYNDIIMARVFAHQDILDLAKYATVPIINGLTDYNHPCQIMADALTIIEHVGQLEGTKVVYVGDGNNIVHSWLLLASVIPFHFVCACPKGFEPDQETVEKARQAGVSKIEITNDPKEAVKNADVVYSDVWASMGQKEEAAHRRQVFQGFQVDEELMKLAGKNAYFMHCLPAERGVEVTDGVIEAPNSIVFPQAENRMHAQNAIMLYVLGL	261
>can_Capana00g000572	MTISATFSSNGFHEKILVSPPRKSFSNFRGSNAWSKQPVHYNSISLIVDMSKSWSSSSVELFKKGRNQYSRSMNSNTFQCRALEMENKSSIIVRNKIFLDDVIESQQFDRDTLRAIFEVAREIEKIEKSSMGCEILKGYLMATLFYEPSTKTRLSFESTMKRLGGEVLTTENTREFSSAAKGETLKDTIRTIEGYSDIIIMRYFESGAARRATSTASIPIINAGDGPGQPPTQVCTSCGHFSL	243
>car_13470.1	MNAASLFSCSMHMGVTNPKIDSKTSAFCLLNRPRIHLKSFSPFEVLEKSKLSSKGSEILCRAGALQVESAPLFSVGQKFQFDDVIEAQQFDRETLSAIFEVARSMENIRNNSSGSQMLKGYLMATLFYEPSTRTRLSFESAMKRLGGDVLTTENAREFSSVAKGETLEDTIRTVEGYSDVIVMRHFESGAAKKAAATATIPVINAGDGPGQHPTQALLDVYTIEREIGKLDGIKVGLVGDLANGRTVRSLAYLLAKYRDVKLYFVSPNVVKMKDDIKEYLTSKGVEWEESSDLMEVASKCDVVYQTRIQKERFEGKLNLYEEARGKYIVNQDVLKVMQNHAVVMHPLPRLDEIEVDVDSDPRAAYFRQAKNGLYIRMALLKVLLLGW	387
>car_14601.1	MAVITAHTYKPYLSHSPPNLRHSSPISVSSSPFPLKTTIPCLASSPLAAESPLTAKVGNAKKDFLHIDDFDKETILKILDRAIEVKALLKSGDTTFRPFEGKTMSMIFAKPSMRTRVSFETGFNLLGGHAIYLGPDDIQMGKREETRDVARVLSRYNDIIMARVFAHQDILDLAKYASVPVINGLTDYNHPCQIMADALTMIEHIGRFEGTKVVYVGDGNNIVHSWLLMAAVIPFHFVCACPNGFEPDPKTVEKARKAGISKIEITNDPKEAVRGADVVYSDVWASMGQKEEAAYRRQVFNGFQVDQSLMDMAGSKAFFMHCLPAERGVEVTDEVVEAPYSIVFPQAENRMHAQNAIMLHVLGK	364
>car_16478.1	MAASSSLFSYSMHMEVFAPKISKCSKDFICCHRKISYTEPSYLKSTCYPISRFLCINNLSKWGKMKKTRQGDGIHYFSDGQKFQLDDVIEAQQFDRDIFNAIFEVARDMENIEKNSPGNQILKGYLMATLFYEPSTRTRLSFESAMRRLGGDVLTTENAREFSSAAKGETLEDTIRTVEGYSDLIVLRHFESGAARRAADIAGIPIINAGDGPGQHPTQALLDVYTIEREIGKLDGIKVGFVGDLANGRTVRSLAYLLAKYKDVKIYFVSPDVVKMKDDIKDYLTSKGVDWEESSDLVEVASECDVVYQTRIQKERFGERLDLYEKARGKYIVNQNILKVMQRHAVVMHPLPRLDEITVDVDSDPRAAYFRQAKYGLYIRMALLKLLLVGW	391
>car_24033.1	MCNSYIEAAHMMGFKLKIASPEGYEPKPEFLAEFADCVEVFNKAEDAAVNADLIVTDVWASMGQEEEQKLREKAFADFQVNEKLMDLAHPDCLFMHCLPAHRGEEISENMLDHKNSVVWSEAENRLHAQKALMEFLLNENLKKD	144
>car_28893.1	MSQLYQRHFLRLLDFTPAEIDHLLSLSAELKQAKKSASEVQYLKGKNIALIFEKDSTRTRCSFEVAAYDQGANVTYLGPSGSQIGHKESMRDTARVLGRMYDGIQYRGYGQELVETLAEHAGVPVWNGLTTEFHPTQLLADLLTMQEHLPGKKLSEMTLVYVGDARNNMGNTMLEAAAQVGLDLRLVAPKSCWPEDELVAQCREAAQQTGGKIILTDNIADGVKGADFIYTDVWVSMGEAKAVWAERIALLRDYQVNRAMLDLTGNPQVKFLHCLPAFHDDQTTLGQQMAEQYDLPNGMEVSNEVFESPHSIVFDQAENRMHTIKA	326
>cca_18661	MAAISCHCYRSVGSDKPYLSAHALRRRAPFPAVSVSFPRRVSCVASSAVTPKVGVKDFVHLDDFDKDSLLKMLDRAIEVKALLKSGDRTFRPFEGKTMAMIFTKPSMRTRVSFETGFTLLGGHATYLGPDDIQMGKREETRDIARVLSRYNDIIMARVFAHQDILDLAKYSTVPVINGLTDYNHPCQIMADALTMIEHIGRFEGTKVVYVGDGNNIVHSWLLMASVIPFHFVCACPKGFEPDAKTVEKARQAGISKIEISNDPKEAVKGADVVYSDVWASMGQKEEAEYRRQVFQGFQVNQNLMDMAGSKAFFMHCLPAERGVEVTDEVIEAPNSIVFPQAENRMHAQNAIMLHVLGK	358
>cca_47062	ILDTAQSFFNDQNQLITNNLLEGRTVMNLFFENSTRTRTTFEAAAKRLSANVLNIDIARSSTSKGETLRDTLWNLEAMAADIFVVRHSSSGAAHFIAQTVCPHVAIINAGDGRHAHPTQAMLDMLTIRRETKKKFEDISIAIIGDIKHSRVARSDVAALQTLGCKDIRVIAPNTLLPYGFDEYGEGVRLFNNMEAGIQDCDVIITLRIQNERIDSPALSSQAEFYKMYGLNKERLAMAKPDCIVMHPGPMNRGVEIDSSIADGPQSVILNQVTNGIAVRMAVLALAMQGQLQEQGLLDAIAG	302
>cca_05914	MSAASLLFSCSVHVGVSHPKLAAKSSACYLLNQPWSHLKSKTPFGHSGILEKSKLSHKGDGIVWRAGAVQVETAAPSFSVGQKFQLDDVIEAQQFDRETLNAIFEVARSMETIEGNSSGSQMLKGYLMATLFYEPSTRTRLSFESAMKRLGGDVLTTENAREFSSAAKGETLEDTIRTVEGYSDIIVMRHFESGAARRAAATASIPVINAGDGPGQHPTQALLDVYTIEREIGKLDGIRVGLVGDLANGRTVRSLAYLLAKYEDVKIYFVSPEVVKMKDDIKEYLTSKGVEWEESSDLMEVASKCDVVYQTRIQKERFGEKIDLYEAARGKYIVNQDVLKVMQKHAVVMHPLPRLDEITVDVDSDPRAAYFRQAKNGLYIRMALLKVLLLGW	392
>Cgla44S17939	MAAISCYRSPIGSDKASFSSSLSFSSGLHLRRSAGFSGKFSGISVSSPGSFPAHRLWVSCQASSSTSPSSSSVSVQEKAELKDFLHISDFDKATLLKMLDRAVEVKALIKSGERTFLPFKGKTMAMIFAKPSMRTRVSFETGFSLLGGHAIYLGPDDIQMGKREETRDIARVLSRYNDIIMARVFAHQDILDLAQHATVPVINGLTDYNHPVQIMADALTIIEHIGQLEGTKVVYVGDGNNIVNSWLLLAAVIPFHFVCACPKGFEPDQKTVEKARNAGISKIEITNDPKEAVREADVIYSDVWASMGQKEEAAHRRQVFQGFQVDENLMKLAGPKALFMHCLPAERGVEVTDGVIEAPNSIVFSQAENRMHAQNAIMLYMLGL	384
>Cgla509S19274	MATPQTLKCFKEFMCGPSNFSFQQSGNTKSMQLTHLGLLPSRKLLRQQQTHRFSSKGRIQCHASQIENTPPFSVGKKFPLDDIIEAQQFDRDTLSAIFEVAREMEKIEKNSPGSQILNGYLMATLFYEPSTRTRLSFESAMKRLGGEVLTTENAREFSSAAKGETLEDTIRTVEGYSDIIVLRHFESGAARRAAATASIPVINAGDGPGQHPSQALLDVYTIEREVGKLDGIKVGLVGDLANGRTVRSLAYLLAKYEDVTIYFVSPDVVKMKDDIKDYLTSRGVKWEESADLMEVASKCDVVYQTRIQRERFGERIDLYEEARGKYIVDRNVLNVMQRHAVIMHPLPRLDEITVDVDKDPRAAYFRQAKNGLYIRMALLKLLLVGE	386
>cgy_27945	MAAMASHSTTTLRSPALPLSSASSGTTPRRYSSVSLSSPERLPSIRLRVSCKASSATSPSSPSDVEAKAGLKDFLHIDDFDKATIKKMLDKAAEVKGLLKSGERTYLPLKGKTLAMIFAKPSMRTRVSFETGFFLLGGHALYLGPDDIQMGKREETRDVARVLSRYNDMIMARVFAHQDILDLGKYASVPVVNGLTDFNHPCQIMADALTIIEHIGQLEGTKVVYVGDGNNIVHSWLELASVVPFHFVCACPKGFEPDKETVLKAQKTGVSKIDIINDVKEAVIGADVIYSDVWASMGQKDEAEYRRKAFQGFQVDEALMKLAGPKAYFMHCLPAERGVEVTDRVMEAPYSIVFQQAENRMHAQNAIMLHLLGF	374
>cgy_28647	MSSTFSVATLCGALAFPKALACTREFRSHHSIPLCTSEFWSVSGDQKKNAALIKGIRCNAIEVETRTSSLIGKKFQLTDVIEGQQFDRDILDAIFEVAREMEKIEKSSSQSQILKGYLMATLFYEPSTRTRLSFESAMKRLGGEVLTTENAREFSSAAKGETLEDTIRTVEGYSDIIVMRHFESGAARRAAATANIPVINAGDGPGEHPTQALLDVYTIQREIGKLDGISVALVGDLANGRTVRSLAYLLAKFKDVKIYFVSPDVVKMKDDIKDYLTSMGVKWEEGANLMEVASKCDVVYQTRIQKERFGERIDLYEEARGKYIIDKDLLSVMQRNAIVMHPLPRLDEITSEVDADPRAAYFRQAKNGLFIRMAILKLLLVGW	383
>cgy_13153	MAALASQATTTTPLRSLYHPLSPAFFGSTLRRSSVVPISSPAGFPSLGLRVSCQASSATSPSSPSDVKAKGDLKDFLHIDDFDKATVKKMLDKAAEVKALLKSGEKTHLPLKGKTLAMIFAKPSMRTRVSFETGFFLLGGHALYLGPNDIQMGKREETRDVARVLSRYNDMIMARVFAHQDILDLAKYASVPVVNGLTDFNHPCQIMADALTIIEHIGHLDGTKVVYVGDGNNIVHSWLELASVVPFHFVCACPKGFEPDQETVSKAQQTGVSKIEITNDVKEAVKGADVVYSDVWASMGQKEEAEYRRKAFQGFQVDEALMKLAGPKAYFMHCLPAERGVEVTDGVIEAPYSIVFPQAENRMHAQNAIMLHLLGF	376
>Cill0203S0008	MAAISCHCSPIASDKVLHSSSLSFSSGLNLLRPASGNKFSGISVSSPACFPALRLRVSCQTSSATSPPASAAYVRAKSELKDFLHISDFDKATILKILERAVEVKALLKSGERTYLPFKGKTMAMIFAKPSMRTRVSFESGFSLLGGHAIYLGPDDIQMGKREETRDVARVLSCYNDIIMARVFAHQDILDLAKHASVPVVNGLTDYNHPCQIMADVLTIIEHIGQLEGTKVVYVGDGNNIVHSWLLMASVIPFHFVCACPKGFEPDEKTVEKARQAGISKIEITNDPKEAVRGADVVYSDVWASMGQKEEAAHRRKVFQGFQVDGNLMKLAGSKAHFMHCLPAERGVEVTDEVIEAPNSIVFPQAENRMHAQNAIMLHLLGN*	384
>Cill1417S0033	MAISSSFFACSLQGSMAAPKTLNCYKELLCNRSNLFFKQSGCIESMYQSHSRLLPHSVLSKWEQTDQFDRIQCHSLEVETAPSFSIGKKFQLDDVIEAQQFNRDILGAIFEVANDMEKIENNYPGSQILKGYLMATLFYEPSTRTRLSFESAMKRLGGEVLTTENAREFSSAAKGETLEDTIRTVEGYSDIIVMRHFESGAARRAAAIAGIPIINAGDGPGQHPTQALLDVYTIEREVGKLDGIKVALVGDLANGRTVRSLAYLLAKYQDVRIYFVAPDVVKMKDDIKNYLTSQGVEWEESSDLMEVASECDVVYQTRIQKERFGERLDLYEEARGKYIVDQAVLDVMQKHAVVMHPLPRLDEITVEVDRDPRAAYFRQAKNGLYIRMALLKLLLLGW*	399
>CKAN_01114500	MAAISCSTPLRTDTSSSSSSFCNILRRSSPSKARFLGVDGASTAAFRRISCQSSASAPPVMPSLDGKAKTDLKDFLHISDFDKSTIFKILHRAAEVKALLKSGDRTFLPFKGKTMAMIFTKPSMRTRVSFETGFFLLGGHAIYLGPDDIQMGKREETRDIARVLSNYNDIIMARVFAHQDILDLAKYASVPVVNGLTDYNHPCQIMADALTIIEHVGHLEGTKVVYVGDGNNIVHSWLLLASVVPFHFVCACPEGFEPHKETVEKARSTGISKIEITNNPKEAVKGADVVYSDVWASMGQKEEAAYRRQQFQGFQVNEALMELAGSKAYFMHCLPAERGVEVTDGVIEAPNSIVFPQAENRMHAQNAIMLHLLGL	375
>CKAN_01866200	MTLSSLSSSAMSNGMLVSKTGSFCPIKDPRALHQESMFSYPGLLSKHSVLSKSLSVSANPANQQLFSTIKPPSMEQTPKLLSMIERRCYSLGTAKQPSFSVGVKFQLDDVIEAQQFDRDILNAIFEVAREMERIEKNSPGSQILKGYLMATLFYEPSTRTRLSFESAMKRLGGEVLTTENAREFSSAAKGETLEDTIRTVEGYADIIVMRHFESGAARRAASTASIPVINAGDGPGQHPTQALLDVYTIEREIGKLDGITVGLVGDLANGRTVRSLAYLLAKYQDVKIYFVAPDVVKMKDDIKDYLTSKGVAWEESSDLMEVASKCDVVYQTRIQRERFSERVDLYEEARGKYIVDASVMKVLQKHAVIMHPLPRLDEITVDVDGDPRAAYFRQAKNGL…	413
>cla_005332	MAASSSLMAHSLHAHASTETAIKCCKGYMYGNSRIGYSKSKFLTSPKFSHDENSSKWECIEKRPMRNEIRCRAVEIENSLSPFVSKKFELDDVIEAQQFDREILNYIFEVALDMEKIEKSSSKSQMLKGYLMATLFYEPSTRTRLSFESAMKRLGGEVLTTENAREFSSAAKGETLEDTIRTVEGYSDIIVMRHFESGAAKKAAATASIPIINAGDGPGQHPTQALLDVYTIQREIGKLDGIKVGLVGDLANGRTVRSLAYLLAKYKDVKIYFVSPDVVKMKDDIKDYLTSQDVKWEECDNLMEVASECDVVYQTRIQRERFGERVDLYEQARGKYIVDKNVLKVMQRHAVVMHPLPRLDEITVDVDEDPRAAYFRQAKNGLYIRMALVKLLLLGW	396
>cla_020781	MAAICSHSTVRSDKNSLSTHFYSGTSLRRSVKFFGEVSGLSVASTPRFPARFPSISCQTSATSPPSVVSKVKAEKKDFLHLSDFDKSTLLKILDRAVEVKAQLKSGDRTFLPFKGKTMAMIFAKPSMRTRVSFETGFFLLGGHAIYLGPDTIQMGKREETRDIARVLSRYNDVIMARVFGHQDILDLAKYSTVPVINGLTDYNHPCQVMADALTMIEHIGKLEGTKVVYVGDGNNMVHSWLLLASVVPLHFVCACPKGFEPDKNTVEKARQAGVSKIEITNDPKEAVKGADVVYSDVWASMGQKEEAEYRRQVFQGFQVNEELMNLAGSRAYFMHCLPAERGVEVTDGVIEAPNSIVFPQAENRMHAQNAIMLHVLGL	378
>CmaxCg1g015410	MASSSCSTCMMNKSSFAPRVTNCKKELMFSYSSLVDKLPVHRNSFSLSADVSKSRLLLSHEKSMKWKQTQQLPLRNSIQCQAVETQSTPSFTIGKKFQLDDVIESQQFDRDILNAIFEVAREMEKIEKHSPGSPILKGYLMATLFYEPSTRTRLSFESAMKRLGGEVLTTENAREFSSAAKGETLEDTIRTVEGYSDIIVMRHFESGAARRAATTAVIPVINAGDGPGQHPTQALLDVYTIEREIGKLDGIKVGLVGDLANGRTVRSLAYLLAKYQDVKIYFVSPGVVKMKDDIKDYLTSQGVEWEESADLMEVASKCDVVYQTRIQRERFGERTDLYEEARGKYIVDQNVLRVMQKHAVVLHPLPRLDEITVDVDADPRAAYFRQAKNGLYIRMALLK…	406
>CmaxCg3g023020	MAAISSCCTYRSGKMPLSASSSSSFSGKFLPKQSRFPATSASAALTFPVLRRSITCQASSATSAPNSIHGKPKAEQTDFLHISDFDKATIVKILDRAAEVKALLKSGDRSFLPFKGKTMSMIFAKPSMRTRVSFETGFSLLGGHAIYLGPDDIQMGKREETRDAARVLCRYNDIIMARVFGHQDILDLAKYATVPVINGLTDYNHPCQIMADALTIIEHVGRLEGTKVVYVGDGNNIVHSWLLMASVIPFHFLCACPKGFEPDKETVEKARKAGISKIEITNDPKEVVQGADVVYSDVWASMGQKEEAAYRKQAFQGFQVDEFLMKLAGPKAYFMHCLPAERGVEVTEGVIEAPYSIVFPQAENRMHAQNAIMLHALGL*	380
>cme_3C003814	MAAACSHSTIPSHKHSLSTHFYSTKSLPRSVKFFGDVSGFALPTPSRFPLRFPSISCQTSATSPPSLASKVKTEKKDFLHLSDFDKSTLLKILDRAVEVKAQLKSGDRSFLPFKGKTMAMIFAKPSMRTRVSFETGFFLLGGHAIYLGPDTIQMGKREETRDIARVLSRYNDVIMARVFGHQDILDLAKYSTVPVINGLTDYNHPCQVMADALTMIEHIGKLEGIKVVYVGDGNNMVHSWLLLASVVPLHFVCACPKGFEPDKNTVEKARQAGVSKIEITHDPKEAVKGADVVYSDVWASMGQKEEADYRRQVFQGFQVNEELMNLAGPKAYFMHCLPAERGVEVTDGVIEAPNSIVFPQAENRMHAQNAIMLHVLGL	378
>cme_3C014189	MAASSSLMSHSLQAHDSTETAIKCCKGYMYGNLRSSNSRIGYSRSKFLTSPKFLYNKNSTKWEHIEKCPTRNEIRCRAVEIENSVSPFVSKKFELDDVIEAQQFDREILNYIFEVALDMEKIEKSSSKSQMLKGYLMATLFYEPSTRTRLSFESAMKRLGGEVLTTENAREFSSAAKGETLEDTIRTVEGYSDIIVMRHFESGAAKKAAATASIPIINAGDGPGQHPTQALLDVYTIQREIGKLDGIKVGLVGDLANGRTVRSLAYLLAKYKDVKIYFVSPDVVKMKDDIKDYLTSQDVKWEECDNLMEVASECDVVYQTRIQRERFGERIDLYEQARGKYIVDKNVLKVMQRHAVVMHPLPRLDEITVDVDEDPRAAYFRQAKNGLYIRMALVKLLLL…	401
>coc_01_g07560	MAANALFSQLPSIESTRDPSSLSSASSFYPSGQSLQLTGVSLVSFPSIRQRVSCQASFSAISSPSSSVNGKGLKDFLHINDFEKATILNILERAKEIKALIKSGERTYLPFKGKTMAMIFAKPSMRTRVSFETGFNLLGGHAVYLGPDDIQMGKREETRDVARVLSGYNDVIMARVFAHQDILDLAKYATVPVINGLTDYNHPCQIMADALTIIEHIGQLEGTKVVYVGDGNNIVHSWLLLASIVPFHFVCACPKGFEPDQETVKKAQQTGVSKIEIIHDPKEAVIGADVVYSDVWASMGQKEEAAYRHQVFQGFQVDEELMKVAGPKAYFMHCLPAERGVEVTDGVIEAPNSIVFPQAENRMHAQNAIMLHVLGV*	377
>coc_05_g14160	MCTIFLWSHCLGILCLFSSLSYIPTVMASSAAFSTYALHGSKLASRTMWANTFNEHTYSCSILQLKQSICGKPSSLSVEIPFELQPNGRLVSKNRVICSAFEVENTPSVMVGNKFQLEDVIEAQQFDRETLNAIFEVAREMELVEKNTPGSQLLKGYLMATLFYEPSTRTRLSFESAMKRLGGEVLTTENAREFSSAAKGETLEDTIRTVEGYSDIIVMRHFESGAARRAATTASIPIINAGDGPGQHPTQALLDVYTIEREIGKLDGIKVGLVGDLAYGRTVRSLAHLLAKYHDVKIYFVSPDVVRMKNDIKDYLTSMGIEWEESADLMDVASKCDVIYQTRIQRERFGERIDLYEEARGKYIVNQDVFNVLQKHAVVMHPLPRLDEITVDVDKDPRA…	424
>cpa_1000.1cpa	MDSCSAAFTVTNAISKGGISNGVSMFWGESVMSRLRNRDWSGRFSQNLKIERKATRIKRGVAYSLITSDIDKEFMTFKRPFFTTPKADPKNVASIILGGGAGTRLFPLTSRRAKPAVPIGGCYRLIDIPMSNCINSGIRKIFILTQFNSFSLNRHLARTYNFGNGVNFGDGFVEVLAATLTPGETGKTWFQGTADAVRQFIWVFESAKNKNVEHVLILSGDHLYRMDYMEFVQKHIETNADITVSCVPMDDSRASDYGLVKIDQSGRIIQFAEKPKGNDLKAMQVDTTVLGLSRHESAKFPYIASMGVYVFRTEVLLNLLKSSYPTCNDFGSEIIPSAVTDHKVQAYLFNDYWEDIGTIKSFFDSNLALTEQPPKFEFYDPKTPFFTSPRFLPPTKVDR…	828
>cpa_12.257cpa	MRNYSNIFRQLPVHSKSVSISAELTHSRLFPNKKMMKRDQTQTLSLRSGVQCCAMEVKVRPTFMSGKKFQLDDVIEAQQFDRDTLDAIFEVAREMEAIEKNSPGSQILKGYLMATLFYEPSTRTRLSFESAMKRLGGEVLTTENAREFSSAAKGETLEDTIRTVEGYSDIIVMRHFESGAAKRAAATAGIPIINAGDGPGQHPTQALLDVYTIERELGKLDGIKVALVGDLANGRTVRSLAYLLAKYENVKIYFVSPVVVKMKDDIKEYLTTKGVEWEESADLMEVASKCDVVYQTRIQRERFGERLDLYEEARGKYIVDKNVVGVMQIHAVVMHPLPRLDEITVDVDADPRAAYFRQAKNGLFIRMALLKLLLVGW*	378
>CquiAUR62002295	MAAISSSLCFDSSSLSSKTSSFSDNPLRRFSATFASSSPISRRKISCQTSSLAASPASVDAQAKTAKKDFLHITDYDKATILKILDRAIEVKALLKSGDRSYQPFKGKSMAMIFAKPSMRTRVSFETGFFLLGGHAIYLGPDDIQMGKREETRDVARVLSRYNDIIMARVFAHQDIIDLAKYATVPVVNGLTDYNHPCQIMADALTMIEHIGSVEGTKVVYVGDGNNIVHSWLLLAEIIPFHFVCACPKGFEPDQKTVKKAQQAGISKIEITNDPKEAVIGADVVYSDVWASMGQKEEAEHRRKVFQGFQVDEALMKLAGPKAYFMHCLPAERGVEVTDGVIEAPNSIVFPQAENRMHAQNAIMLHVLDA*	371
>CquiAUR62020382	MASSSSLSMCASNGAVGVCNVSKSQKVIMSGCPDLFRKRVVNCVPNCSSADFTSLRGSFGAKPLKWESNGEVPMRLGVPCHVVGVRNTNLFSVGQKFQLDDVLEAQQFDRETLSAIFEVAQEMEKVEKNSPGSQILKGYLMATLFYEPSTRTRLSFESAMKRLGGEVLTTENAREFSSAAKGETLEDTIRTVEGYADIVVMRHFESGAARRAATTAGIPIINAGDGPGQHPTQALLDVYTIQREVGKLDGISVALVGDLAYGRTVRSLAYLLAKYNDVKIYFVAPDVVRMKDDIKEYLTSKNIQWEESADLMEVASKCDVVYQTRIQRERFGERTDLYEEARGKYIVNKNVLNVMQKHAVVMHPLPRLDEITVDVDEDPRAAYFRQAKNGLYIRMALLK…	406
>CquiAUR62015395	MPTALEPYLIHSVSFTAKTAKKDFLHITDYDKATILKILDRAIEVKALLKSGDRSYQPFKGKSMAMIFAKPSMRTRVSFETGFFLLGGHAIYLGPDDIQMGKREETRDVARVLSRYNDIIMARVFAHQDIIDLAKYATVPVVNGLTDYNHPCQIMADALTMIEHIGSIEGTKVVYVGDGNNIVHSWLLLAEIIPFHFVCACPKGFEPDQKTVQKAQQAGISKIEITNDPKEAVIGADVVYSDVWASMGQKEEAEHRRKVFQGFQVDEALMKLAGPKAYFMHCLPAERGVEVTDGVIEAPNSIVFPQAENRMHAQNAIMLHVLDA*	325
>CquiAUR62015837	MASSSSLSMCASNGAVGICNVSKSQKVIMSGCPELFGKRVVNCMPNCSSADFTPVRGSFGAKSLKWESNGEVPMRLGVPCHVASVRNTSLFSVGQKFQLDDVLDAQQFDRETLSAIFEVAREMEKVEKNSPGSQILKGYLMATLFYEPSTRTRLSFESAMKRLGGEVLTTENAREFSSAAKGETLEDTIRTVEGYADIIVMRHFESGAARRAATTAGIPIINAGDGPGQHPTQALLDVYTIQREVGKLDGISVALVGDLAYGRTVRSLAYLLAKYNDVKIYFVAPDVVKMKDDIKEYLTSKNIQWEESVDLMEVASKCDVVYQTRIQRERFGERIDLYEEARGKYIVNKNVLNVMQKHAVVMHPLPRLDEITVDVDEDPRAAYFRQAKNGLYIRMALLK…	406
>cru_10013880	MAILSSLSSATLCGASVFPKVLACSSEFSTNLSSPFESSKICLTSSFPASRHPKKISTWNLTRNVAPIQGIRCHAMQVETRECFTAGKKFQLSDVIEGQQFDREMLSAIFDVAREMEKIEKSSTQSELLKGYLMATLFYEPSTRTRLSFESAMKRLGGEVLTTENAREFSSAAKGETLEDTIRTVEGYSDIIVMRHFESGAARKAAATANIPVINAGDGPGEHPTQALLDVYTIQSEIGKLDGISVALVGDLANGRTVRSLAYLLAKFKDVKIYFVSPEIVKMKDDIKDYLTSNGVKWEESSNLMEVASKCDVVYQTRIQRERFGERLDLYEAARGKYIVDKDLLGVMQEKAIIMHPLPRLDEITADVDADPRAAYFRQAKNGLFIRMALLKLLLTGW*	399
>cru_10021435	MAALASHVSTARSPALPFSSSSSFVPGTTLRRFSAVSLSSPVLPRLRVSCQSSSVTSPSTSDVKGKSDLKDFLAIDDFDTATIKLILDKASEVKALLKSGERNYLPFKGKSMSMIFAKPSMRTRVSFETGFFLLGGHAVYLGPNDIQMGKREETRDVARVLSRYNDIIMARVFAHQDILDLANYSSVPVVNGLTDHNHPCQIMADALTMIEHIGQVEGTKVVYVGDGNNMVHSWLELASVIPFHFVCACPKGFEPDKERVLKAQQAGLSKIEITNDPKEAVIGADVVYSDVWASMGQKDEAESRRKAFQGFQVDEALMKLAGSKAYFMHCLPAERGVEVTNGVVEAPNSIVFPQAENRMHAQNAIMLHLLGF*	373
>csa_042830	MAASSSFMSHSLQAHASTETAIKCCKGYMYGNLCSSYSRIGYSRSKFLTSPKFLHNENSTKWEHVEKCPTRNEIQCRAVEIENSVSPFISKKFELDDVIEAQQFDREILNHIFEVALDMEKIEKSSSKSQMLKGYLMATLFYEPSTRTRLSFESAMKRLGGEVLTTENAREFSSAAKGETLEDTIRTVEGYSDIIVMRHFESGAAKKAAATASIPIINAGDGPGQHPTQALLDVYTIQREIGKLDGIKVGLVGDLANGRTVRSLAYLLAKYKDVKIYFVSPDVVKMKDDIKDYLTSQDVKWEECDNLTEVASECDVVYQTRIQRERFGERIDLYEQARGKYIVDKNVLNVMQRHAVVMHPLPRLDEITIDVDEDPRAAYFRQAKNGLYIRMALVKLLLL…	402
>csa_342550	MAALCSHSTIPSHKHSLSTHFCSTNSLPPPLKFFGRLSAFPLPSPSRFPLPFPSISCHASATSPPSLQSKVKTEKKDFLHLSDFDKSTLLKILDRAVEVKAQLKSGDRSFLPFKGKTMAMIFAKPSMRTRVSFETGFFLLGGHAIYLGPDTIQMGKREETRDIARVLSRYNDVIMARVFGHQDILDLAKYSTVPVINGLTDYNHPCQVMADALTMIEHIGKLEGTKVVYVGDGNNMVHSWLLLASVVPLHFVCACPKGFEPDKNTVEKARQAGVSKIEITNDPKEAVKGADVVYSDVWASMGQKEEADYRRQVFQGFQVNEELMNLAGSKAYFMHCLPAERGVEVTDGVIEAPNSIVFPQAENRMHAQNAIMLHVLGL*	379
>Csat104702272	MAAMASHVSTARSPALSFSSSSSSFAPGTALRRFSAVSFASPTLPRLRVSCQASSVTSPSSTSDVKGKSDLKDFLAIDDFDTATIKLILDKASEVKALLKSGERNYLPFKGKSMSMIFAKPSMRTRVSFETGFFLLGGHAVYLGPNDIQMGKREETRDVARVLSRYNDIIMARVFAHQDILDLANYSSVPVVNGLTDHNHPCQIMADALTMIEHIGQVEGTKVVYVGDGNNMVHSWLELASVIPFHFVCACPKGFEPDKERVLKAQQAGLSKIEITNDPKEAVIGADVVYSDVWASMGQKDEAESRRKAFQGFQVDEALMKLAGPKAYFMHCLPAERGVEVTNGVVEAPYSIVFPQAENRMHAQNAIMLHLLGY	374
>Csat104746440	MAIPSSLTSATLCGASVFPKAALACSSEFPSNLSSPFESSKICLTSFPPASKKNATWNLTRNVAPIQGIRCHAMQVETRECFTAGKKFQLSDVIEGQQFDREMLSAIFDVAREMEKIEKSSTQSEILKGYLMATLFYEPSTRTRLSFESAMKRLGGEVLTTENAREFSSAAKGETLEDTIRTVEGYTDIIVMRHFESGAARKAAATANIPVINAGDGPGEHPTQALLDVYTIQSEIGKLDGISVALVGDLANGRTVRSLAYLLAKFKDVKIYFVSPEIVKMKDDIKEYLTSNGVEWEESSNLMEVASKCDVVYQTRIQRERFGERLDLYEAARGKYIVDKDLLGVMQKKSIIMHPLPRLDEITADVDADPRAAYFRQAKNGLFIRMALLKLLLIGW	396
>Csat104751405	MAAMASHVSTARSPALSFSSSSSSFVPGTALRRFSAVSFASPALLRLRVSCQASSVTSPSSTSDVKGKSDLKDFLAIDDFDTATIKLILDKASEVKALLKSGERNYLPFKGKSMSMIFAKPSMRTRVSFETGFFLLGGHAVYLGPNDIQMGKREETRDVARVLSRYNDIIMARVFAHQDILDLANYSSVPVVNGLTDHNHPCQIMADALTMIEHIGQVEGTKVVYVGDGNNMVHSWLELASVIPFHFVCACPKGFEPDKERVLKAQQAGLSKIEITNDPKEAVIGADVVYSDVWASMGQKDEAESRRKAFQGFQVDEALMKLAGPKAYFMHCLPAERGVEVTNGVVEAPYSIVFPQAENRMHAQNAIMLHLLGY	374
>Csat104765911	MAIPSSLTSATLCGASVFPKAALACSSDFPSNLSSPFESSKICLTSFPASKKNATWNLTRYVAPIQGFRCHAMQVETRECFTAGKKFQLSDVIEGQQFDREMLSAIFDVAREMEKIEKSSTQSEILKGYLMATLFYEPSTRTRLSFESAMKRLGGEVLTTENAREFSSAAKGETLEDTIRTVEGYTDIIVMRHFESGAARKAAATANIPVINAGDGPGEHPTQALLDVYTIQSEIGKLDGISVALVGDLANGRTVRSLAYLLAKFNDVKIYFVSPEIVKMKDDIKEYLTSNGVEWEESSNLMEVASKCDVVYQTRIQRERFGERLDLYEAARGKYIVDKDLLGVMQKKAIIMHPLPRLDEITADVDADPRAAYFRQAKNGLFIRMALLKLLLIGW	395
>Csat104785324	MAIPTSLTSATLCGASVFPKAALACSSDFPSNLSIPFESSKICLTSFPASKKNATWNLTRNVAPIQGIRCHAMQVETRECFTAGKKFQLSDVIEGQQFDREMLSAIFDVAREMEKIEKSSTQSEILKGYLMATLFYEPSTRTRLSFESAMKRLGGEVLTTENAREFSSAAKGETLEDTIRTVEGYTDIIVMRHFESGAARKAAATANIPVINAGDGPGEHPTQALLDVYTIQSEIGKLDGICVALVGDLANGRTVRSLAYLLAKFKDVKIYFVSPEIVKMKDDIKEYLTSNGVEWEESSNLMEVASKCDVVYQTRIQRERFGERLDLYEAARGKYIVDKDLLGVMQKKAIIMHPLPRLDEITADVDADPRAAYFRQAKNGLFIRMALLKLLLIGW	395
>Csat104713180	MAAMASHVSTARSPSLFFSSSSSSSFVPGTALRRFSAVSFASPALPRLRVSCQASSVTSPSSTSDVKGKSDLKDFLATDDFDTATIKLILDKASEVKALLKSGERNYLPFKGKSMSMIFAKPSMRTRVSFETGFFLLGGHAVYLGPNDIQMGKREETRDVARVLSRYNDIIMARVFAHQDILDLANYSSVPVVNGLTDHNHPCQIMADALTMIEHIGQVEGTKVVYVGDGNNMVHSWLELASVIPFHFVCACPKGFEPDKERVLKAQQAGLSKIEITNDPKEAVIGADVVYSDVWASMGQKDEAESRRKAFQGFQVDEALMKLAGQKAYFMHCLPAERGVEVTNGVVEAPYSIVFPQAENRMHAQNAIMLHLLGF	375
>csi_1g024871	MSMIFAKPSMRTRVSFETGFSLLGGHAIYLGPDDIQMGKREETRDAARVLCRYNDIIMARVFGHQDILDLAKFATVPVINGLTDYNHPCQIMADALTIIEHVGRLEGTKVVYVGDGNNIVHSWLLMASVIPFHFVCACPKGFEPDKETVEKARKAGISKIEITNDPKEVVQGADVVYSDVWASMGQKEEAAYRKQAFQGFQVDEFLMKLAGPKAYFMHCLPAERGVEVTEGVIEAPYSIVFPQAENRMHAQNAIMLHALGL*	262
>csi_1g026841	MASSSCSTCMMNKSSFAPRVTNCKKELMFSYSSLVDKLPVHRNSFSLSADVSKSRLLLSHEKSMKWKQTQQLPLRNSIQCQAVETQSTPSFTIGKKFQLDDVIESQQFDRDILNAIFEDDIKDYLTSQGVEWEESADLMEVASKCDVVYQTRIQRERFGERTDLYEEARGKYIVDQNVLRVMQKHAVVLHPLPRLDEITVDVDADPRAAYFRQAKNGLYIRMALLKLLLVGW*	233
>csi_1g026861	MASSSCSTCMMNKSSFAPRVINCKKELMFSYSSLVDKLPVHRNSFSLSADFSKSRLLLSHEKSVKWKQTQQLPLRNSIQCWAVETQSTPSFTIGKKFQLDDVIEAQQFDRDILNAIFEDDIKDYLTSQGVEWEESADLMEVASKCDVVYQTRIQRERFGERTDLYEEARGKYIVDQNVLQVMEKHAVVLHPLPRLDEITVDVDADPRAAYFRQAKNGLYIRMALLKLLLVGW*	233
>CucaCc019379	MSQDSTHGQANPHVDPEHVSVHTVHTEASSYVPQQQQPQAEPQQVSEQFASQNPNMTIPMFQSQMVVNMMQFFNQMDGAYVPPPPPPVHIISIEKLKRNGAQEFYGDQIANPLIAKRWQEHTVRVLENLKVPLDDWGQHAISLLQDAAYDWWKRVGANIPLPVPWAAFEPLFRAEYVPDHCVEAKYEEFSKFIQEKLTLPEYRQQFDGLGEFGKDLVNTMEKRCKRQVTFGRTDRRTQARSSPQHQACRPLLLSDGLNLPRVIVPRLRLTSRRGQHQVNSKDEHQLETLEHPVVVSNPLGHSLRLQHVYNQCPLMTQGKVFLADLIELPHKEFDVILGMDWLTKHQAIVERREQVVKLRADHGNEVIIQGELLPKVPKFISYIQAKRLIRRKCEAFLCT…	820
>CucaCc007301	MTMASPATFSRNGFRNEVMFNYPNLCSNQSRDTKAMPASAKMQSSLLTSSEKCVKSQLFARNLRKNSNIQCRAVAAEGKTLVTVGNKFLLEDIIDAQQFNRGTLDAVFEVAREMEKVEKGSLGSQMLKGHLMATLFYEPSTRTRLSFESAMKRLGGEVLTTENAREFSSAAKGETLEDTIRTVEGYSDIIVMRHFESGAAKRAAATASIPIINAGDGPGQHPTQALLDVYTIEREIGKLDGIKVALIGDLANGRTVRSLAYLLTKYQDVKIYFVSPDVVKMKDDIKEYLTSEGVDWEESADLMDVASKCDVLYQTRIQRERFGGRTDLYEEARGKYIVDPDVLSVMQKHAVVMHPFPRLDEITVDVDGDARAAYFRQAKNGLYIRMALLKLLLLGW	396
>CucaCc031073	MTMASPATFSRSDFRNDVMFNYPNLCSIKSRNTNAIPASAKMQSSLLTSSEKCVKNQLFARNLRKHSNFQCRAVAAEGKTLVTEGNKFLLEDIIDAQQFNRGTLDAVFEVAREMEKVEKGSLGSQMLKGHLMATLFYEPSTRTRLSFESAMKRLGGEVLTTENAREFSSAAKGETLEDTIRTVEGYSDIIVMRHFESGAAKRAAATASIPIINAGDGPGQHPTQALLDVYTIEREIGKLDGITVALVGDLANGRTVRSLAYLLTKYQDVKIYFVSPDVVKMKDDIKEYLTSEGVDWEESADLMDVASKCDVLYQTRIQRERFGGRTDLYEEARGKYIVDPDVLSVMQKHAVVMHPFPRLDEITVDVDGDARAAYFRQAKNGLYIRMALLKLLLLGW	396
>CucaCc035497	MAAFTPYSSSTLLHLDTTSLSSRSSLSGPALRRSLYISAVPTALRRTITSQVKSDKKDFLHITDYDKATILKILDRAQEVKALLKSGDRSFQPFKGKSMAMIFAKPSMRTRVSFETGFFLLGGHAIYLGPDDIQMGKREETRDVARVLSRYNDIIMARVFGHQDILDLAKYATVPVVNGLTDYNHPCQIMADALTIIEHIGHLEGTKVVYVGDGNNIVHSWLLLAAVIPFHFVCACPKGFEPDQKTVKKAQRAGISKIEITNNPKEAVVGANVVYSDVWASMGQKEEAEYRRKVFQGFQIDEELMTLAGPKAYFMHCLPAERGVEVTDGVIEAPNSIVFPQAENRMHAQNAIMLHVLNA	359
>CumaCh01G019190	MAAICSHSIVQSEKSALPTHFYSSRSFRRSVKFSGGLSGFSVASSARFPARFPSITCQTSATSPSPVVSKVKAEKKDFLHLSDFDKSTLMKILDRAIEVKAQLKSGDRTFLPFEGKTMAMIFAKPSMRTRVSFETGFFLLGGHAIYLGPDTIQMGKREETRDIARVLSRYNDVIMARVFGHQDILDLAKYATVPVINGLTDYNHPCQVMADALTMIEHIGKLEGTKVVYVGDGNNMAHSWLLLASVVPLHFVCACPKGFEPDKNTVEKARQAGISKIEISHDPKEAVKGADVVYSDVWASMGQKEEAEYRRKAFQGFQVNEELMNLAGSKAYFMHCLPAERGVEVTDGVIEAPNSIVFPQAENRMHAQNAIMLHVLGL	378
>CumaCh09G001470	MAAICSHSTLRSDKNSLPTHSYSTRSLRRSVKFFGELSGFSVASPPRFPAGFPSISCQSSATYPPSVVLQDGAYASLCDGLKAEKKDFLHLSDFDKSTLLKILDRAVEVKARLKSGDRTFLPFKGKTMAMIFAKPSMRTRVSFETGFFLLGGHAIYLGPDTIQMGKREETRDIARVLSRYNDVIMARVFGHQDILDLAKYATVPVINGLSDYNHPCQVMADALTMIEHIGKLEGTKVVYVGDGNNMVHSWLLLASVIPFHFVCACPKGFEPDKHTVEKARQAGVSKIEITNDPKEAVKGADVVYSDVWASMGQKEEAEYRRQAFQGFQVNEELMNLAGSKAYFMHCLPAERGVEVTDEVIEAPNSIVFPQAENRMHAQNAIMLHVLGL	388
>CumaCh16G009020	MAASSSLLTYSLQEHASTETAIKRCKGYMYGNLCSSYSRIGYSKTKFLTSAKFSHNENSSNWEHIQKSPMRNEILCRAVEIENSLSPFVSKKFELDDVIESQQFDREILNDIFDVAHDMEKIEKSSSKSQMLKGYLMATLFYEPSTRTRLSFESAMKRLGGEVLTTENAREFSSAAKGETLEDTIRTVEGYSDIIVMRHFESGAAKKAAATAGIPIINAGDGPGQHPTQALLDVYTIQREIGKLDGIKVGLVGDLANGRTVRSLAYLLAKYQDVKIYFVSPDVVKMKDDIKEYLSSQGVKWEECENLMEVASECDVVYQTRIQRERFGERIDLYEQARGKYIVDKNVLKVMQRHAVVMHPLPRLDEITVDVDEDPRAAYFRQAKNGLYIRMALLETAEL…	419
>Datgl214S24465	MAAICSDCSLRLQQHSLSSKNFRRSMNSVGKFSGISLSSPVSFPSRCPRIACQTSAASPSASVFGKVKAELKDFLHISDFDKSTILKILDRAVEVKTRLKTGDRSYLPFKGKTMAMIFAKPSMRTRVSFETGFFLLGGHAIYLGPDDIQMGKREETRDVARVLSRYNDIIMARVFAHQDILDLARYATVPVINGLTDYNHPCQIMADALTIIEHIGHLEGTKVVYVGDGNNIVHSWLLMASVIPFHFVCACPKGFEPDKETVEKARLAGISKIEITNDPKEAVKGADVVYSDVWASMGQKEEAAYRRQVFQGFQVDENLMELAGPQAYFMHCLPAERGVEVTDGVIEASNSIVFPQAENRMHAQNAIMLHALGL	374
>Datgl243S25458	MAASSSLFTCLLQGAMSSPERISCYKGFMSNNSTLFYQQSGYSKSKYLTNYRFFPDDKPLKWERREKFTTGNEFLCQALEIESSPSFSVGNKFQLDDVIEAQQFNREILNAVFEVTREMEQIEKNSPGSQMLKGYLMATLFYEPSTRTRLSFESAMKRLGGEVLTTENAREFSSAAKGETLEDSIRTVEGYSDIIVMRHFESGAAKRAAATAGIPIINAGDGPGQHPTQALLDVYTIEREIGILDGIKVGLVGDLANGRTVRSLAYLLAKYQDVKIYFVSPDVVKMKDDIKDYLTSQGIEWEESADLMEVASKCDVVYQTRIQRERFGERIDLYEEARGKYIVDKNVLQVMQKHAVVMHPLPRLDEITVDVDRDPRAAYFRQAKNGLYIRMALLKLLLL…	401
>dca_013195	MATAASYSYSASSMSKVMPFRGAKGGYRNEFLCSQSKFLRQTVESKSMFLSADNKYSRSRMQIRAMSVDKAPSFSTGNKFQLNDILEAQQFDRDTLTAIFDVAREMEKIEINSPGSQILKGYLMATLFYEPSTRTRLSFESSMKRLGGEVLTTENAREYSSAAKGETLEDTIRTVEGYADIIVMRHFESGAAKRAANTASIPVINAGDGPGQHPTQALLDVYTIERELGKLEGIKVGLVGDLANGRTVRSLAYLLSKYPNVKIYFVSPEVVKMKDDIKMYLTSKGVEWEESADLMEVASTCDVVYQTRIQRERFGERTNDYEKARGKYIVDKAVLGVMQKHAVIMHPLPRLDEITVDVDEDPRAAYFRQAKNGLYIRMALLKLLLVGCIGKYKLLPSAH…	561
>dca_022470	MAAILSHPPSSFSAVRSADSSSLSISSRRSLGNALCFPAISVASPARNIRRINCQSSATFAPPASSAVDVKEKAGLKDFLHITDFDKDTIVKILDRAKEVKALIKSGEKTYLPFKGKTMAMIFAKPSMRTRVSFETGFFLLGGHALYLGPNDIQMGKREETRDVARVLSRYNDIIMARLFAHQDLLDLAKYATVPIINGLTDYNHPCQIMADALTIIEHIGQLEGTKVVYVGDGNNIVHSWLLLAAVIPFHFVCACPKGFEPDEKTVEKARQAGISKIEITSDPKEAVKGADVVYSDVWASMGQKEEAAHRRQVFQGFQVDEELMKLAGPNAYFMHCLPAERGVEVTDGVIEAPNSIVFPQAENRMHAQNAIMLHSLGL*	380
>Drydr28S19260	MAALSSLCLCSFQGVMPFHETKICSKQLGHPNLKYLTHSRMLPNEKSSKSKQTEKFSQKNGILFRALGIENSLSFSVGKKFELDDVIEAQQFDRDVLSATFEVARDMEKIEKNSPGSQILKGYLMATLFYEPSTRTRLSFESAMRRLGGEVLTTENAREFSSAAKGETLEDTIRTVEGYSDIIVMRHFESGAAKRAAATAGIPVINAGDGPGQHPTQALLDVYTVEREIGKLDGIKVALVGDLANGRTVRSLAYLLARYTNVKIYFVSPDVVKMKDDIKDYLTSMKVEWEESADLMEVASKCDVVYQTRIQRERFGERIDLYEEARGKYIVDRRVLEVMQKHAVVMHPLPRLDEITVDVDGDPRAAYFRQAKNGLYIRMALLKLLLIGFR	390
>Drydr276S09494	MAAISSHLLLRSDKPSLSSPLSSFSCQSLRQSPLFSGKFTGISFSSPASLRRISCQTSSATSSPSSVDSGTAKAELKDFLHISDFDKSTILKILDRAVEVKALLKSGEKTFLPFKGKTMAMIFAKPSMRTRVSFETGFFKLGGHAIYLGPDDIQMGKREETRDVARVLSCYNEIIMARVFAHQDILDLAKYATVPVVNGLTDYNHPCQIMADVLTIIEHIGRIEGTKVVYVGDGNNIVHSWLLMASVIPFHFVCACPKGFEPDKKTVEKAQQAGISKIEITNDPKEAVKGADVVYSDVWASMGQKEEAAYRRQVFQEFQVDENLMKIAGPETYFMHCLPAERGVEVTDGVIEAPNSIVFPQAENRMHAQNAIMLHLLGV	379
>Dzib111275653	MASSPSFSMCTLNRDSFAIKAINFNKVFKCNVSNLLNKLPVQAKLSADFIYSRLLISGKSPKWEQSQRLSRNGMQCCALEIEDVPTFTRGKKFQLDDVIEAQQFDRDTLSAIFEVAREMENIEKKSPGSQILKGYLMATLFYEPSTRTRLSFESAMKRLGGEVLTTENAREFSSAAKGETLEDTIRTVEGYTDIIVMRHFESGAAKRAAATAGIPIINAGDGPGQHPTQALLDVYTVEREIGKLDGIRVGLVGDLANGRTVRSLAYLLAKYQDVKIYFVSPDVVKMKDDIKDYLTSRGVEWEESADLMEVASKCDVVYQTRIQRERFGERIDLYEEARGKYIVDKDVLKVMQKHAVVMHPLPRLDEITVDVDADPRAAYFRQAKNGLYIRMALLKLLLV…	401
>Dzib111312735	MAAISGHCTFRSQKFPLSATASSSLTGGALLSSRISFASPLPVSRTHISCQASSATSPPYSSVNGRAKGEMKDFLHISDFDKATIMKILDKAAEVKALLKSGDRSFVPFKGKTMAMIFAKPSMRTRVSFETGFFLLGGHAIYLGPDDIQMGKREETRDVARVLSGYNDIIMARVFAHQDILDLAKFATVPVVNGLTDYNHPCQIMADALTIIEHVGQLEGTKVVYVGDGNNIVHSWLLLAAVVPFHFVCACPKGFEPDKKTVEKAQQAGISKIEITNDPKEAVKDADVVYTDVWASMGQKEEAAYRHQVFQGFQVDEALMKIAGPKAYFMHCLPAERGVEVTDGVVEAPNSIVFPQAENRVHAQNAIMLHLLGV	374
>Ecrug037045	MAAAARAALPRPHLPLPPSNEIFEVAREMEAVERGSHGAPSRVLEGYLMATLFYEPSTRTRLSFEAAMRRLGGEVLTTENAREFSSAAKGETLEDTIRTVEGYSDIIVLRHFESGAARRAADTANIPVINAGDGPGQHPTQALLDVYTIKREIGTLDGIKLGLVGDLANGRTVRSLAYLIAKYQNIKIYFVSPDVVKMKDDIKDYLNSQGVEWEESSDLLEVASKCDVIYQTRIQKERFGERIDLYEAARGKYIVDKKVLDVLPKHAVIMHPLPRLDEITVDVDSDPRAAYFRQAKNGLYIRMALLKLLLVGR*	314
>Ecrug040899	MTPPAISGPSGHLVLSSPRLRQPLTIPPRTARPIAAAASPVARRGVAAAAVSTPAASAAVGKDAKQVLKDFLHINDFDKETIMKILNRAIEVKAAIKSGDRSFQPFKGKSMAMIFAKPSMRTRVSFETGFFLLGGHAIYLGPDDIQMGKREETRDVARVLSGYNDIIMARVFAHQDILDLAKYAPVPVINGLTDYNHPCQIMADALTMLEHIGRIENTKVVYVGDGNNIVHSWLLLAAVLPFHFVCACPKGFEPDAKTVETARSAGISKIEITNDPREAVKGADVVYTDVWASMGQKEEADYRKQKFQGFTVDEAMMEIAGPQAFLMHCLPAERGVEVTDGAIEAPNSIVFPQAENRMHAQNAIMLHVLGA*	372
>Ecrug008791	MTPAAISGPSGHLVLSSPRLRQPLTLPPRTARPIAAASPVARRGVAATAVSTPAASAAVGKDAKQVLKDFLHVNDFDKETIMKILNRAIEVKTAIKSGDRSFQPFKGKSMAMIFAKPSMRTRVSFETGFFLLGGHAIYLGPDDIQMGKREETRDVARVLSGYNDIIMARVFAHQDILDLAKYASVPVINGLTDYNHPCQIMADALTMLEHIGRIENTKVVYVGDGNNIVHSWLLLAAVLPFHFVCACPKGFEPDAKTVETARSAGISKIEITNDPREAVKGADVVYTDVWASMGQKEEADYRKQKFQGFTVDEAMMEIAGPQAFLMHCLPAERGVEVTDGAIEAPNSIVFPQAENRMHAQNAIMLHVLGA*	371
>Ecrug057355	MATLFYEPSTRTRLSFEAAMRRLGGEVLTTENAREFSSAAKGETLEDTIRTVEGYSDIIVLRHFESGAARRAADTANIPVINAGDGPGQHPTQALLDVYTIKREIGTLDGIKLGLVGDLANGRTVRSLAYLIAKYQNIKIYFVSPDVVKMKDDIKDYLNSQGVEWEESSDLLEVASKCDVIYQTRIQKERFGERIDLYEAARGKYIVDKKVLDVMPKHAVIMHPLPRLDEITVDVDSDPRAAYFRQAKNGLYIRMALLKLLLVGR*	266
>Ecrug083094	MTPVRLTTSPQHRTKTTCRQNLASSRRPPLPASSQNGKTLNPPYLPPPLADGRRRARRPPPPPPPPLSLAPSQHPALRASVATAAAAPPQPQATTAARLGDVIEAQQFDRHSLNDIFEVAREMEAVERGSHGAPSRVLEGYLMATLFYEPSTRTRLSFEAAMRRLGGEVLTTENAREFSSAAKGETLEDTIRTVEGYSDIIVLRHFESGAARRAADTANIPVINAGDGPGQHPTQALLDVYTIKREIGTLDGIKLGLVGDLANGRTVRSLAYLIAKYQNIKIYFVSPDVVKMKDDIKDYLNSQGVEWEESSDLLEVASKCDVIYQTRIQKERFGERIDLYEAARGKYIVDKKVLDVLPKHAVIMHPLPRLDEITVDVDSDPRAAYFRQAKNGLYIRMAL…	408
>egr_F03492	MATSSSFSAYTAQGQMSCPEARKSPQYLFKISTSSCKQSVQHDAVSFSAYMTKMRLSSCGNPLKLAVTERSSQRKGFCCSAMDVDNSRASFSPGKKFQLDDVIEAQQFDRDTLSAIFEVAHDMEKIEKNSPGSKILKGYLMATLFYEPSTRTRLSFESAMKRLGGEVLTTENAREFSSAAKGETLEDTIRTVEGYSDIIVMRHFERGAARRAAATAGIPVINAGDGPGQHPTQALLDVYTIEREVGKLDGIKVALVGDLANGRTVRSLAYLLTKYQGVKIYFVAPDIVKMKDDIKGYLTSKGVEWEESADLMEVASKCDVVYQTRIQRERFGERVDLYEEARGKYIVDKDVMNAMQKHAVVMHPLPRLDEITVDVDDDPRAAYFRQAKNGLYIRMALLK…	406
>egr_F01880	MAAISSHCVSNPSSLSSASSAFSGDNARLPGASVAFPWGSRSLRRRLSCRASSATFPTPSPLQAKEKSELKDFLHISDFDKATIMKILNRASEVKALLKSGERTYLPFKGKTMAMIFAKPSMRTRVSFETGFSLLGGHAIYLGPDDIQMGKREETRDVARVLSRYNDIIMARVFAHQDILDLAKYSSVPVVNGLTDYNHPCQILADALTMIEHIGQLEGTKVVYVGDGNNIVHSWLLLAAVIPFHFVCACPKGFEPDEKTVEKARQAGVGKIEITNDPKEAVRDADVVYSDVWASMGQKEEAAYRRQVFKGFQVDEALMKLAGPKAYFMHCLPAERGVEVTDGVIEAPNSIVFPQAENRMHAQNAIMLHLLGF*	374
>egu_sc00020_273	MALSMLSTSAVHNGMLFLKPSPSFLSKGHMRSCQESIFADPNHAVNGPLFVNLCATSTDPQHDAFSATSALQPDHMRKLLLRSHGRCCSVDTNKSSVSIGNKFQLDDIIESQQFDRDILNDIFEVVLEMERIEKNSSRRKILRGYLMATLFYEPSTRTRLSFESAMKRLGGEVLTTENAREFSSAAKGETLEDTIRTVEGYADIIVLRHFESGAARRAASTASIPIINAGDGPGQHPTQVYDLASVCGIVFVILQDGYFTNITIEEAFEETNHQEQSKCICFGCWHDSLTRT*	293
>egu_sc00020_275	MDIGFSHLLFVQALLDVYTIKREIGRLDGITLGLVGDLANGRTVRSLAYLIAKYQNIKIYFVSPDVVKMKDDIKDYLTSMGVGWEESTDLLEVASKCDVVYQTRIQRERFGERIDLYEAARGKYIVDGKVLDVVPKHAVIMHPLPRLDESQSSLLEYSKVVPGKTKRQQLSLKKVLTTD*	180
>egu_sc00036_582	MKARPTRDSQITPHGIIRAIHRPDGSTHSSSDRATSPPSAPTDPSQWPSATWHGGHDVSYPRRGSGNGGFPSRWDETSGTDGTGRLTPTGRLTPTGRLTPANHPAFMRHLSSCQPTSGSNGGSDLWWPIRSFRRGYLLFVLGFLRRIFSAIFVAVVLYLLRFSIFSGRPRRRSRPYLMPDFCPYPFRPFFLQGRKCDSDKDTILKILNHAAEVKALLKSGDRTFLPFKGKTMAMIFAKPSMRTRVSFETGFFLLGGHAIYLGPDDIQMGKREETRDVARVLCGYNDIIMARVFAHQIVYVGDGNNIVHSWLLMASVVPFHFVCACPKGFEPDEKTVEKARSAGISKIEITNDPREAVTGADVVYSDVWASMGQKEEAAYRKQQFQGFKLMGNSTGGKFQ…	421
>egu_sc00042_263	MELIERIDHLRRPVCKSGGPCYSLDVEKSSISVGKKFQLDDVIESQQFDREILTDIFEVAREMEKIEKSSSASKILRGYLMATLFYEPSTRTRLSFESAMKRLGGEVLTTENAREFSSAAKGETLEGTPALLDVYTIEREIGRLDGIRLGLVGDLANGRTVRSLAYLISKYQDIKIYFVAPDIVKMKDDIKDYLTSKGVEWEESTDLFEVVSKCDVVYQTRIQRERFGERIDLYEAARGKYIVDSKVLDVMPKHAVIMHPLPRLDEVYHILESKQIGSQLPSTKRCKKVNLICPHLNIELLKRAADERAPYLRSQMEEKEQTKVIKPKLNDQPHCCTSIQAKEMGKLPEDQVHGLQKL*	359
>fve_19162	MAASSSLFSCSIQGAVPFQKQSDLVSMQIKHPRLLLPNEKFSQSQTLCRALKTENLPSFSVGKKFQLDDVIEAQQFDRDILGAIFEVARDMEKIEKRSPGSQILKGYLMATLFYEPSTRTRLSFESAMKRLGGEVLTTENAREFSSAAKGETLEDSIRTVEGYSDIIVMRHFESGAAKRAAATAGIPVINAGDGPGQHPTQALLDVYTIEREIGKLDGIKVALVGDLAHGRTVRSLAYLLARYNDVKIYFVSPDAVKMKNDIKDYLTSRNVEWEESADLMEVASKCDILYQTRIQRERFGERIDLYEEARGKYIVDPRVLEVMQKHAVIMHPLPRLDEITVDVDGDPRAAYFRQAKNGLYIRMALLKLLLVGW	373
>fve_15173	MAAAISSSHLLLRSDKASHSSFSGQSLRRSPPLSGKFASISVSSPASSFRRISCQASSTASSPSSVAAGTAKAGQKDFLRIDDFDKATILKMLDRAAEVKALLKSGEKTYLPFKGKTMAMIFAKPSMRTRVSFETGFFRLGGHAIYLGPNDIQMGKREETRDVARVLSRYNDIIMARVFAHQDILDLAKYSTVPVVNGLTDYNHPCQIMADVLTIIEHIGQLEGTKVVYVGDGNNIVHSWLLMASVIPFHFVCACPKGFEPDKETVEKALRAGISKIEITNDPKEAVKGADVVYSDVWASMGQKEEAAHRQQVFKGFQIDENLMKIAGPKAYFMHCLPAERGVEVTDGVIEAPNSIVFPQAENRMHAQNAIMLHLLGCTPAEPKIGKINSASVMFNAIA…	414
>fve_05256	MAASSSLFSFSSQGIISFHKTTTCYRDFRSSYRDVTCKESGYFDSTCLTQSRLLPNEALSKCEQAAKFAQKNDILYHALKVENLYAFSTGKKFQLDDVIEAQQFDRDILNAIFGVARGMEYIEKNSQGSQILKGYLMATLFYEPSTRTRLSFESAMKRLGGEVLTTENAREFSSAAKGETLEDSIRTVEGYSDIIVMRHFESGAAKRAAVTAGIPIINAGDGAGQHATQALLDVFTIEREIGKLDGIKVALVGDLANGRTVRSLAYLLAKYNDVKIYFVSPGVVKMKNDIKDYLTSKNVEWEESADLMEVASECDVLYQTRVQRERFGERIDLYEATRGKYTVDRHVLDVMQKHAVVMHPLPRLDEITLDVDGDPRAAYFRQTKNSLYIRMALLQLLLC…	413
>GhirGH_A04G0116	MASSPLFSMSTMKRDSFVMKTITSNKEFKFNVSNPFDKLPVTSPTLLLTGENSLKWGQNESLLRNRMQCRAVEVKNMPRYTMGKKFELDDVIEAQQFDRETLNAIFEVAKEMENIEKNSPGSQILKGYLMATLFYEPSTRTRLSFESAMKRLGGEVLTTENAREFSSAAKGETLEDTIRTVEGYSDIIVMRHFESGAAKRAAATAGIPIINAGDGPGQHPTQALLDVYTIEREIGKLDGIRVGLVGDLANGRTVRSLAYLLAKYQDVKIYFVSPDIVKMKDDIKDYLTSRGVEWEESGDLMEVASKCDVVYQTRIQRERFGERIDLYEEARGKYIVDENVLKVMQKHAVVMHPLPRLDEITVNVDADPRAAYFRQAKNGLYIRMALLKLLLVGW	394
>GhirGH_A05G1923	MAAISGHCTFRSHQFPLSFTVPVASSSSFYGEAIRSSSISFASPPSVHRSLISCQASSAASPPSSSVNGTAKGGMKDFLHISDFDKATIMKILDRAAEVKAHLKSGDRSLAPFKGKTMAMIFAKPSMRTRVSFESGFFLLGGHAIYLGPDDIQMGKREETRDVARVLSRYNDIIMARVFGHQDILDLAKFSSVPVINGLTDYNHPCQIMADALTIIEHIGRLEGTKVVYVGDGNNIVHSWLLLASVVPFHFVCACPKGFEPDKETVEKAQKTGISKIEITNDPKEAVKDADVVYSDVWASMGQKEEAAHRRQVFQGFQVDEALMKIAGPKAYFMHCLPAERGVEVTDGVIEAPNSIVFPQAENRMHAQNAIMLHALGL	378
>GhirGH_D05G1960	MAAISGHCTFRSHQFPLSFTVPVASSSSFYGEALRSSSVSLASPPSVHRSLISCQASSAASPPSSSVNGTAKGGMKDFLHISDFDKATIMKILDRAAEVKAQLKSGDRSFAPFKGKTMAMIFAKPSMRTRVSFETGFFLLGGHAIYLGPDDIQMGIREETRDVARVLSRYNDIIMARVFGHQDILDLAKFSSVPVINGLTDYNHPCQIMADALTIIEHIGQLEGTKVVYVGDGNNIVHSWLLLASVVPFHFVCACPKGFEPDKETVEKAQKAGISKIEITNDPKEAVKGADIVYSDVWASMGQKEEAAHRRQVFQGFQVDEALMKIAGPKAYFMHCLPAERGVEVTDGVIEAPNSIVFPQAENRMHAQNAIMLHALGL	378
>GhirGH_D05G3944	MSSSPLFSMSTMKRDSFVMKTITSNKEFKFNVSNSFDKLPVTSPTLLLTGENSLKWGQNESLLRNRMQCCAVEVKNMPGYPMGKKFELDDVIEAQQFDRETLNAIFEVAKEMENIKKNSPGSQILKGYLMATLFYEPSTRTRLSFESAMKRLGGEVLTTENAREFSSAAKGETLEDTIRTVEGYSDIIVMRHFESGAAKRAAATAGIPIINAGDGPGQHPTQALLDVYTIEREIGKLDGIRVGLVGDLANGRTVRSLAYLLAEYQDVKIYFVSPDVVKMKDDIKKYLTRRGVEWEESGDLMEVASKCDVVYQTRIQRERFGERIDLYEEARGKYIVDENVLKVMQSHAVVMHPLPRLDEITVDVDADPRAAYFRQAKNGLYIRMALLKLLLVGW	394
>gma_09G110200	MRTVGGEVLTTENAREFSSAAKGETLEDTIRTIEGYSDIIVMRHFESGAARRTAATSDIPIINAGDDPGQHPTQLCLK*	79
>gma_04G030500	MAVIPCHCYRTVGSDKPYLSGQSLRRRAPFPAVSVSFRRRISCVASSAIAHKVGLKDFLHLDDFDKDTILKMLDRALEVKALLKSGDRSFRPFEGKTMAMIFTKPSMRTRVSFETGFTLLGGHAIYLGPDDIQMGKREETRDIARVLSRYNDIIMARVFAHKDILDLAKYATVPVINGLTDYNHPCQIMADALTMVEHIGRFEGTKVVYVGDGNNIVHSWLLMASVIPFHFVCACPKGFEPDAKTVEKARKAGISKIEITNDPKEAVKGADVVYSDVWASMGQKEEAEYRRQAFKGFQVNQNLMDLAGSKAFFMHCLPAERGVEVTDEVIEAPNSIVFPQAENRMHAQNAVMLHVLAK*	359
>gma_02G293500	MSAASFLFSCSMHVGVSHPKVAAKSSPCGLLNQPWNHLKSKTPFGHSGVLEKSKLSQKGDEILWRAGALQVESAPSFSMGQKFHLHDVIEAQQFDRETLNAIFEVARSMESIESKSSRSQMLKGYLMATLFYEPSTRTRLSFESAMKRLGGDVLTTENAREFSSAAKGETLEDTIRTVEGYSDIIVMRHFESGAAKRAATTASIPVINAGDGPGQHPSQALLDVYTIEREIGKLDGIRVGLVGDLANGRTVRSLAYLLAKYQDVKIYFVSPNVVKMKDDIKDYLTSKGVEWEESADLMEVASKCNVVYQTRIQKERFGEKIELYEEARGKYIVNQDVLNVMQKHAVVMHPLPRLDEITVDVDSDPRAAYFRQAKNGLYIRMALLKVLLLGW*	392
>gma_05G131400	MAASSSLFSSSMHREMLAPKTSKCPQNFVCCHSKISYMEPNYLKQVCCPNSRFLSMNMSSKWEQMDRRDAFHCRALKTERAPTFSVGQKFQLNDIIEAQQFDRDILSAIFEVAQDMENVEKDSPDNQLLKGYLMATLFYEPSTRTRLSFESAMRRLGGEVLTTENAREFSSAAKGETLEDTIRTIEGYSDIIVMRHFESGAARRAAATSDIPIINAGDGPGQHPTQALLDVYTIQREIGKIDGIKVGLVGDLANGRTVRSLAYLLAKFKDVKIYFVSPDVVKMKDDIKDYLTSKGVEWEESSDLVEVASECDVVYQTRIQKERFGERIDLYEKARGKYVVNQGILNVMQRHAVVMHPLPRLDEITVDVDADPRAAYFRQAKYGLYIRMALLKLLLVGW*	399
>gma_14G021000	MSAASLLFSCSMHVGVSHPKVAAKPSPCCLLNQPWNHLKSKTPFGHSGVFEKSKLSHKGDEILWRAGALQVESAPSFSMGQKFHLHDVIEAQQFDRETLNAIFEVARSMESIESKSSRSQMLKGYLMATLFYEPSTRTRLSFESAMKRLGGDVLTTENAREFSSAAKGETLEDTIRTVEGYTDIIVMRHFESGAAKRAATTASIPVINAGDGPGQHPTQALLDVYTIEREIGKLDGIRVGLVGDLANGRTVRSLAYLLAKYQDVKIYFVSPNVVKMKDDIKDYLTSKGVEWEESADLLEVASKCDVVYQTRIQKERFREKIELYEEARGKYIVNQDVLDAMQKHAVVMHPLPRLDEITVEVDRDPRAAYFRQAKNGLYIRMALLKVLLLGW*	392
>gma_08G086000	MAASSSLFSSSMHMEMFAPKTSKCPQNFVCCHSKISYIEPNYLKPVCCPNSRSLSMNMSSKWEQTDRRDALHCRALKIEPAPSFSVGQKFQFDDIIEAQQFDRDILSAIFEVARNMENVEKDSPGSQILKGFLMATLFYEPSTRTRLSFESAMRRLGGEVLTTENAREFSSAAKGETLEDTIRTIEGYSDIIVMRHFESGAARRAAAIADIPIINAGDGPGQHPTQALLDVYTIQREIGKIDDIKVGLVGDLANGRTVRSLAYLLAKFKDVKIYFVSPDVVKMKDDIKDYLTSKGVEWEECADLVEVASECDVVYQTRIQKERFGEKIDLYEKARGKYIVNQGILNVMQRHAVVMHPLPRLDEITLEVDADPRAAYFRQAKYGLYIRMALLKLLLVGW*	399
>gma_06G030600	MAVIPCHCYRSVGSDKPYLSGQSLRRCAPSPAVSVSFRRRISCVASSAVAQKVGLKDFLHLDDFDKDTILKMLDRALEVKALLKSGDRSFRPFEGKTMAMIFTKPSMRTRVSFETGFTLLGGHAIYLGPDDIQMGKREETRDIARVLSRYNDIIMARVFAHKDILDLAKYATVPVINGLTDYNHPCQIMADALTMVEHIGRFEGTKVVYIGDGNNIVHSWLLMASVIPFHFVCACPKGFEPDAKTVEKARKAGISKIEITNDPKEAVKGADVVYSDVWASMGQKEEAEYRRQVFKGFQVNQNLMDLAGSKAFFMHCLPAERGVEVTDEVIEAPNSIVFPQAENRMHAQNAVMLHVLGK*	359
>GobaGB_A04G0120	MASSPLFSMSTMKRDSFVMKTITSNKEFKFNVSNPFDKLPVTSPTLLLTGENSLKWGQNESLLRNQMQCCAVEVKNMPRYTMGKKFELDDVIEAQQFDRETLNAIFEVAKEMENIEKNSPGSQILKGYLMATLFYEPSTRTRLSFESAMKRLGGEVLTTENAQEFSSAAKGETLEDTIRTVEGYSDIIVMRHFESGAAKRAAATAGIPIINAGDGPGQHPTQALLDVYTIEREIRKLDGIRVGLVGDLANGRTVRSLAYLLAKYQDVKIYFVSPDIVKMKDDIKDYITSRGVEWEESGDLMEVASKCDVVYQTRIQRERFGERIDLYEEARGKYIVDENVLKVMQKHAVVMHPLPRLDEVTVNVDADPRAAYFRQAKNGLYIRMALLKLLLVGW	394
>GobaGB_A05G1950	MAAISGHCTFRSHQFPLSFTVPVASSSSFYGEAIRSSSISFASPPSVHRSLISCQASSAASPPSSSVNGTAKGGMKDFLHISDFDKATIMKILDRAAEVKAHLKSGDRSLAPFKGKTMAMIFAKPSMRTRVSFESGFFLLGGHAIYLGPDDIQMGKREETRDVARVLSRYNDIIMARVFGHQDILDLAKFSSVPVINGLTDYNHPCQIMADALTIIEHIGRLEGTKVVYVGDGNNIVHSWLLLASVVPFHFVCACPKGFEPDKETVEKAQKTGISKIEITNDPKEAVKDADVVYSDVWASMGQKEEAAHRRQVFQGFQVDEALMKIAGPKAYFMHCLPAERGVEVTDGVIEAPNSIVFPQAENRMHAQNAIMLHALGL	378
>GobaGB_D05G1977	MAAISGHCTFRSHQFPLSFTVPVASSSSFYGEALRSSSVSLASPPSVHRSLISCQASSAASPPSSSVNGTAKGGMKDFLHISDFDKATIMKILDRAAEVKAQLKSGDRSFAPFKGKTMAMIFAKPSMRTRVSFETGFFLLGGHAIYLGPDDIQMGKREETRDVARVLSRYNDIIMARVFGHQDILDLAKFSSVPVINGLTDYNHPCQIMADALTIIEHIGQLEGTKVVYVGDGNNIVHSWLLLASVVPFHFVCACPKGFEPDKETVEKAQKAGISKIEITNDPKEAVKGADIVYSDVWASMGQKEEAAHRRQVFQGFQVDEALMKIAGPKAYFMHCLPAERGVEVTDDVIEAPNSIVFPQAENRMHAQNAIMLHALGL	378
>GobaGB_D05G4004	MSSSPLFSMSTMKRDSFVMKTITSNKEFKFNVSNSFDKLPVTSPTLLLTGENSLKWGQNESLLRNRMQCCAVEVKNMPGYPMGKKFELDDVIEAQQFDRETLNAIFEVAKEMENIKKNSPGSQILKGYLMATLFYEPSTRTRLSFESAMKRLGGEVLTTENAREFSSAAKGETLEDTIRTVEGYSDIIVMRHFESGAAKRAAATAGIPIINAGDGPGQHPTQALLDVYTIEREIGKLDGIRVGLVGDLANGRTVRSLAYLLAEYQDVKIYFVSPDVVKMKDDIKKYLTRRGVEWEESGDLMEVASKCDVVYQTRIQRERFGERIDLYEEARGKYIVDENVLKVMQSHAVVMHPLPRLDEITVDVDADPRAAYFRQAKNGLYIRMALLKLLLVGW	394
>gra_009G442200	MSSSPLFSMSTMKRDSFVMKTITSNKEFKFNVSNSFDKLPVTSPTLLLTGENSLKWGQNESLLRNRMQCCAVEVKNMPGYPMGKKFELDDVIEAQQFDRETLNAIFEVAKEMENIKKNSPGSQILKGYLMATLFYEPSTRTRLSFESAMKRLGGEVLTTENAREFSSAAKGETLEDTIRTVEGYSDIIVMRHFESGAAKRAAATAGIPIINAGDGPGQHPTQALLDVYTIEREIGKLDGIRVGLVGDLANGRTVRSLAYLLAEYQDVKIYFVSPDVVKMKDDIKKYLTRRGVEWEESGDLMEVASKCDVVYQTRIQRERFGERINLYEEARGKYIVDENVLKVMQSHAVVMHPLPRLDEITVDVDADPRAAYFRQAKNGLYIRMALLKLLLVGW*	395
>gra_009G200700	MAAISGHCTFRSHQFPLSFTVPVASSSSFYGEALRSSSVSLASPPSVHRSLISCQASSAASPPSSSVNGTAKGGMKDFLHISDFDKATIMKILDRAAEVKAQLKSGDRSFAPFKGKTMAMIFAKPSMRTRVSFETGFFLLGGHAIYLGPDDIQMGKREETRDVARVLSRYNDIIMARVFGHQDILDLAKFSSVPVINGLTDYNHPCQIMADALTIIEHIGQLEGTKVVYVGDGNNIVHSWLLLASVVPFHFVCACPKGFEPDKETVEKAQKAGISKIEITNNPKEAVKGADVVYSDVWASMGQKEEAAHRRQVFQGFQVDEALMKIAGPKAYFMHCLPAERGVEVTNGVIEAPNSIVFPQAENRMHAQNAIMLHALGL*	379
>HanXRQChr05g0152041	MPANLGLEGSHFQIHRTTTSCLNLDTMSKDFVRGVKTNKLKVNGPVKMPTKVSHIKSALMSPVEEKTGLQDFLHINDFDKGTILKILDRAKEVKALLKSGERTYLPFKGKTLAMIFAKPSMRTRVSFETGFYLLGGHAIFLGPKDIEMGKREETRDVARVLSRYNDIIMARLFAHQDLLDLAKYASVPVINGLTDYNHPCQIMADALTMIEHIGQIEGTKVVYVGDGNNIVHSWLLLAAVIPFHFVCVCPKGFEPDAKTVEKAQQAGVGKIEITHDPKEAVKGADVVYSDVWASMGQKEEAEYRRKVFQGFQVDEELMKIAGPQAYFMHCLPAERGVEVTNGVVEAPNSIVFPQAENRMHAQNAIMLHSLGL*	373
>HanXRQChr15g0470591	MFSTHATNGTAIALKQTKIYGVTKKSDFSQKHHLLRFKNNRTSKDMIQCRAVAVETFRPFVKGEKFQLDDVIEAQQFDRDILGAIFEVAREMETIEKTSRGSQILNGFLMSTLFYEPSTRTRLSFESAMKRLGGEVLTTENAREFSSAAKGETLEDTIRTVEGYSDIIVMRHFESGAAKRAAMTANIPVINAGDGPGQHPTQALLDMYTIQREIGKLDGIKVGLVGDLANGRTVHSLAYLLAKYDDVKIYLVSPQVVKMKEDIKQYLTLNGVDWEESADLKEVASKCDVVYQTRIQKERFGGRADLYDEARGKYIVDRDVLGVMQKHAVVMHPFPRLDEITVDVDDDPRAAYFRQAKNGLYVRMALLKLLLLGW*	375
>HanXRQChr08g0233571	MSSCAFSTSTLRETLPNHESVCKKPSEFKKNCISADVSHLKLTWRNSMTWKQTGSRLKCRALDVKNTDAFLKGRLFQLDDVIEAQQFDREILSAIFEVAREMETIEKKSRGNQILKGFLMATLFYEPSTRTRLSFESAMKRLGGEVLTTENAREFSSAAKGETLEDTIRTVEGYSDIIVMRHFESGAARRAAMTANIPVINAGDGPGQHPTQALLDVYTIEREIGKLDGIKVGLVGDLANGRTVRSLAYLLAKYNDVKIYFVSPEVVKMKDDIKDYLTSKGIKWEESADLMEVASKCDVVYQTRIQRERFGERVDLYDEARGKYIVNRDVLSVMQKHAVVMHPLPRLDEITVEVDDDPRAAYFRQAKNGLFIRMALLKLLLLGW*	385
>HORVU2Hr1G064550	PNKTLNPSSGHFPMAAVRVTLPHPLLPTPSRSPQLKPSSYYPRRAVAASASLSPSALRASLQLGDVIEAQQFDRQVLNEIFEVAREMEAVERCSHGFRSRVLEGYLMATLFYEPSTRTRLSFEAAMRRLGGEVLTTENAREFSSAAKGETLEDTIRTVEGYSDIIVLRHFESGAARRAAATAEIPVINAGDGPGQHPTQALLDVYTIKREIGRLDGIKLGLVGDLANGRTVRSLAYLIAKYQNIKIYFVSPDVVKMKDDIKEYLTSQGVEWEESSDLLDVASKCDVIYQTRIQKERFGERIDHYEAARGKYIVDKKVLGVLPKHAVIMHPLPRLDEITVDVDSDPRAAYFRQAKNGLYIRMALLKLLLVGR*	372
>HORVU5Hr1G034500	MESVERCSHGFRSRVIEGYLMATLFYEPSTRTRLSFEATMRRLGGDVLTTENAHEFSSAAKGETLEDSLR	70
>HORVU6Hr1G068750	MAAAAISGGHLVLSTPTSTRRPQLLPIHPPSARPIAASSASAARRGVAAAAVSSPAAVPSTGKDGKQVPKDFLHINDFDKDTIMKILNRAIEVKAMIKSGDRSFQPFKGKSMAMVFAKPSMRTRVSFETGFFLLGGHAVYLGPDDIQMGKREETRDVARVLSGYNDIIMARVFAHQDILDLAKYAPVPVINGLTDYNHPCQIMADALTMIEHIGRIENTKVVYVGDGNNIVHSWLLLAAVIPFHFVCACPKGFEPDAKTVEIARSAGSKIEITNDPKEAVKGADVVYTDVWASMGQKEEAEYRKQVFQGFMVDEALMEMAGPKAFLMHCLPAERGVEVTDGAIEAPNSIVFPQAENRMHAQNAIMLHVLGA*	372
>Inil109149455	MAAISSQFASVGSFDSASRSSASYFTPSNGLSLRSFGISVPSRTTFPAFRQRISCQTASPATSLSSVSGKESTTQKDFLHINDFNKETILKILDRAREVKALIKSGDRTYQPFKGKTMAMIFAKPSMRTRVSFETGFFLLGGHALYLGPNDIQMGKREETRDVARVLSRYNDIIMARVFAHQDILDLAKYSSVPVINGLTDYNHPCQIMADALTIIEHVGHLEGTKVVYVGDGNNIVHSWLLLAAVIPFHFVCACPKGYEPDEKTVDIARQAGVSKIEITNDPKEAVKGADVVYSDVWASMGQKEEAAHRRQVFQGFQVDENLMKLAGPQAYFMHCLPAERGVEVTDGVIEAPNSIVFPQAENRMHAQNAIMLHVMGL	378
>Inil109162177	MASSATFSTSRFHGTVFGSRGRSCHNEVMFNCLNLCFNQTCNMKSISASADTQNSPLSSSGKWVKKQIVARNLRKNSSILCRAVEIERKPWFTEGNKFLLDDVIEAQQFDRDTLNAIFEVAREMENVEKGSPGSQMLKGYLMATLFYEPSTRTRLSFESAMKRLGGEVLTTENAREFSSAAKGETLEDTIRTVEGYSDIIVMRHFESGAARRAAATANIPIINAGDGPGQHPTQALLDVYTIQREIGKLDGIKVALVGDLAYGRTVRSLAYLLAKYQDVKIYFVSPDVVKMKDDIKDYLTSQGVDWEESGDLLEVASKCDVLYQTRIQRERFGERIDLYEEARGKYIVDVEVTRAMQKHAVVMHPLPRLDEITVDVDGDPRAAYFRQAKNGLYIRMALL…	406
>Kalfp0048s0423	MASLATCALTGGAAASGAKCTISKLVFGPGLMPSRLAVSWDQELNHRGGKLQCSAVDVKGPSSFISGKKFQLDDVLEAQQFDRDNLNAIFEVAREMERVEKKSPESQILKGYLMATLFYEPSTRTRLSFESAMKRLGGEVLTTENAREFSSAAKGETLEDTIRTVEGYSDIIVMRHFESGAAKRAALTAGIPVINAGDGPGQHPTQALLDMYTIQREIGRLDGINVGLVGDLANGRTVRSLAYLLARYKDVKIYFVSPDVVKMKDDIKDYLTSTGVEWKESTNLVEVASKCDVVYQTRIQRERFGERLDLYEAARGKYIVDKNILQAMQKHAVVLHPLPRLDEITVEVDDDPRAAYFRQAKNGLYIRMALLKLLLLGW*	379
>Kalfp1298s0005	MLEMVHDSIQLRQLTHLCHSKGRMHSLIYLDFPLAVGQHSIVLSKVPLFLVGKHSNIIRFLQMHKPCVFVAPDLSFHFHEQALLDLYTIQREIGRLDGIKVGLVGDLANGRTVRSLTYLLARYKGVKIYFVSPDVVKIKIAVEVDGDPRAAYLGKKVIIRRCHHEPVTSSAQVEGQS*	178
>Kalfp0095s0709	MAAISCNVRSDGALLFSSTSAICGLSLRKLSPVSLRLPEVVAPSSTAAVRRLVKCSASPPPTSIAPPSSEKAKAGLTDFLHIDDFDKATILRILDRAQEVKALLKSGDRSYLPFKGKTMAMIFAKPSMRTRVSFETGFFLLGGHAIYLGPDDIQMGKREETRDVARVLSRYNDIIMARVFGHQDILDLAKYSSVPVINGLTDFNHPCQIMADALTMIEHIGRLEGTKVVYVGDGNNIVHSWLLLAAVIPFHFVCACPKGFEPDEKTVEKAKRAGISKIEITNDPKEAVKGADVVYSDVWASMGQKEEAAYRRQVFQGFQVDEALMKLAGPDAFFMHCLPAERGVEVTDAVIEAPNSIVFPQAENRMHAQNAIMLHALGL*	380
>Kalfp0040s0229	MNRHFLDLYTIQREIGRLDGIKVGLVDDFAIGRTVRSLTYLLARYKGVKIYFVSPDVVKIKIAVEVDGDSRAAYLGKKVIIRRCHHEPVTSSAQVEGQS*	100
>Kalfp0051s0047	MYTIQRAIGRLDGIKVGLVGDLANGRAVRSLAYLLARYKDVKIYFVSPDVVKMKDDIKDYLTSTGVEWEENTDLVEVASKCDVVSQTRIQRERFGERLDLYEAARGKYVVDKNILQAMQKHGCSLASSPKIAVEVDGDPRAAYFRQAKNGLFIRMALLKLLLLGLHRTQTSKALDRLVTKLLESDNGGQLPGTICCVFILVFTAEATDGLLPKSNHNSLQRGVQTGRDKHGEKVIDQERAASTAEEFLKIAEEKAEQGIGSQTADEAADHVVEEITSDPGGDIDATKEKQKPGTEEEAFIKTPK*	305
>Lang109347678	MAAISSFSASFSVRSDKPSFSTSPSNFSSSIHFLPKFLHFPRISVSPLPLKISCNASSTVSAQSTSPTAKTELKDFLHINDFDKDTILRLLDRAIDVKALIKSGDRSFQPFKGKTMAMIFAKPSMRTRVSFETGFTLLGGHAIYLGPDDIQMGKREETRDVARVLCRYNDLLMARVFAHQDILDLAKYATVPVINGLTDYNHPCQIMADALTMIEHIGRLEGTKVVYVGDGNNIVHSWLLLAAVVPFHFVCACPKGFEPDEKTVEKARQAGISKIEITNDPKEAVIGADVVYSDVWASMGQKEEAAYRRQVFKGFQVDKSLMDIAGSKAFFMHCLPAERGVEVTDEVIEAPNSIVFQQAENRLHAQNAVMLHVLGK	376
>Lang109351033	MAASSSLFSSSMHMKVFASKVSTFSEDFSGCHRKISCSEPRYSTSKCCPNSRFLSLKMSSKGEQMKKTCQRNGIPCRALKIEQKTSFSPGLKFHLDDVIEAQQFDRDTLNAIFEVARDMENIEKNSPGSQLLKGYLMATLFYEPSTRTRLSFESAMKRLGGEVLTTENAREFSSAAKGETLEDTIRTVEGYSDIIVMRHFESGAARRAATTAGIPVINAGDGPGQHPTQALLDVYTIEREIGKLDGIKIGLVGDLANGRTVRSLAYLLAKYKNVKIYFVAPEVVKMKDDIKDYLTSKEVKWEESADLMEVASECDVVYQTRIQKERFGERFNLYEEAKGKYIVNQDVLKVMQSHAVVMHPLPRLDEITVDVDADPRAAYFRQAKNGLYIRMALLKLLLV…	401
>Lang109356865	MSGASLLFSCSIQFGVSPPKLAASSSVYHLKSISSFGHSGFSKKSKLLHKSDEILCKALQVENAPCFTVGQKFQLGDVIEAQQFERDTLNAIFEVARSMESIERSQILKGYLMATLFYEPSTRTRLSFESAMKRLGGEVLTTENAREFSSAAKGETLEDTIRTVEGYADIIVMRHFERGAAIRAAETASIPVINAGDGPGQHPTQALLDVYTIEREIGKLDGIRIGLVGDLANGRTVRSLAYLLAKYRDVKFYFVSPHVVKMKDDIKDYLTSMGVEWEESADLMEVASKCDVVYQTRIQKERFGERFDLYEGARGKYIVNQEVLNVMQKHAVVMHPLPRLDEISVEVDRDPRAAYFRQAKNGLYIRMALLKILLIGW	377
>Lang109358808	MAAISSFSVSLSIPSEKSSFSISPSILSSSPQFLSKFLHSPRTSVSPFSLKISCNASSTVSAQPTPLTAKTELKDFLHISDFDKDTILRILDRAIEVKALIKSGDRTFQPFKGKTMAMIFAKPSMRTRVSFETGFTLLGGHAIYLGPDDIQMGKREETRDVARVLCRYNDIIMARVFAHQDILDLAKYATVPVINGLTDYNHPCQIMADALTMIEHIGQLEGTKVVYVGDGNNIVHSWLLLASVIPFHFVCACPTGFEPDEKTVEKARKAGISKIEITNDPKEAVRGADVVYSDVWASMGQKEEAAYRRQVFKGFQVDKSLMDIAGSKAFFMHCLPAERGVEVTDEVVEASNSIVFQQAENRLHAQNAIMLHVLGK	376
>Lang109361792	MAASSSLFGSSMHMEVLAPKISKCPDMEPSYSKSICCPNTRFLSIKKSSKGEQMKNICQRIGIPCRALKSDRRNSFSAGMKFQLDDVIEAQQFDRDTLNAIFEVARDMENIEKNSPGSQLLKGYLMATLFYEPSTRTRLSFESAMKRLGGEVLTTENAREFSSAAKGETLEDTIRTVEGYSDIIVMRHFESGAARRAAATASIPVINAGDGPGQHPTQALLDVYTIEREIGKLDGIKVGLVGDLANGRTVRSLAYLLAKYKDVKFYFVAPEVVKMKDDIKEYLTSKEVTWEESADLIEVASECDVVYQTRIQKERFGERVELYEEARGKYIVNQDVLKVMQSHAVVMHPLPRLDEITVDVDADSRAAYFRQAKNGLYIRMALLKLLLVGW	390
>Lchi08539	MHVSSHQQQRGETLEDTIRTVEGYSDIIVMRHFESGAARRAAATASIPVINAGDGPGQHPTQALLDVYTIGREIGKLDGITVGLVGDLANGRTVRSLAYLLAKYRDVKIYFVAPDVVKMKDDIKDYLTSKGVEWEESADLMEVASKCDVVYQTRIQRERFGERVDLYEEARGKYIVDKKVLTVMQEHAVIMHPLPRLDEITVDVDADPRAAYFRQAKNGLYIRMALLKLLLLGW	234
>Lchi11133	KGDLKDFLHISDFDKATIFKILHHAAEVKALLKSGDRSFLPFKGKTMAMIFAKPSMRTRVSFETGFYLLGGHAIYLGPEDIQMGKREETRDVARVLSGYNDIIMARVFAHQDILDLAKYATVPVINGLTDYNHPCQIMADALTIIEHVGRLEGTKVVYVGDGNNIVHSWLLLASVVPFHFVCACPKGFEPDEKTVEKARSAGISKIEITNDPKEAVRGSDVVYSDVWASMGQKEETSYRRQRFQGFQVDEALMELAGSKAYFMHCLPAERGVEVTDAVIEAPNSIVFPQAENRMHAQNAIMLHLFGL	307
>lja_1g3v2126090.1lja	MGVISGQCYSTLGSYNKPFFSSQTLRHSTPFSVSSPPPRLRTTISCRAVAAESPLTAKVGLKDFIHIDDFDKDTILKMLDRAIEVKALLKSGDRSFRPFEGKTMSMIFTKPSMRTRVSFETGFSLLGGHAVYLGPDDIQMGKREETRDVARVLSRYNDLIMARVFAHQDILDLAKYATVPVINGLTDYNHPVQIMADALTMIEHIGRVEGTKVVYVGDGNNIVHSWLLLASVIPFHFVCACPKGFEPDAKTVEKARKAGISKIEITNDPKEAVKGADVVYSDVWASMGQKEEAAYRREVFKGFQVDKILMDIAGSKAFFMHCLPAERGVEVTDEVVEAPYSIVFPQAENRMHAQNAIMLHVLGK	364
>lja_2g3v3188480.1lja	MTAASLMFSCSTPVGVSHPKMAAKSLAWSPLKSVSCGVFERSKVLHKGDDGIMCKAQAINVESAPLSFSSGQKFQLDDVIEAQQFDRDTLSAIFEIAKSMESIKHNSSGSQMLKGYLMATLFYEPSTRTRLSFESAMKRLGGDVLTTENAREFSSAAKGETLEDTIRTVEGYSDIIVMRHFESGAAKRAAATANIPVINAGDGPGQHPSQALLDVYTIEREIGKLDGIRVGLVGDLANGRTVRSLAYLLAKYQDVKLYFVSPNVVKMKDDIKEYLTSKGVEWEESADLMEVASKCDVVYQTRIQKERFEGKIDLYEQARGKYIVNQDVLNVMQKHAVVMHPLPRLDEIEVNVDDDPRAAYFRQAKNGLYIRMALLKVLLLGW	382
>lja_2g3v3188480.2lja	MTAASLMFSCSTPVGVSHPKMAAKSLAWSPLKSVSCGVFERSKVLHKGDDGIMCKAQAINVESAPLSFSSGQKFQLDDVIEAQQFDRDTLSAIFEIAKSMESIKHNSSGSQMLKGYLMATLFYEPSTRTRLSFESAMKRLGGDVLTTENAREFSSAAKGETLEDTIRTVEGYSDIIVMRHFESGAAKRAAATANIPVINAGDGPGQHPSQALLDVYTIEREIGKLDGIRVGLVGDLANGRTVRSLAYLLAKYQDVKLYFVSPNVVKMKDDIKEYLTSKGVEWEESADLMEVASKCDVVYQTRIQKERFEGKIDLYEQARGKYIVNQDVLNVMQKHAVVMHPLPRLDEIEVNVDDDPRAAYFRQAKNGLYIRMALLKVLLLGW	382
>lja_5g3v0108330.1lja	MGQKEEAEKRREAFKGFQVDQSLMDIAGSKALFMHCLPAEKGVEVTEEVIEGPKSIIFPQAENRLHAQNGIMLHVLGK	78
>Lmeyscaffold1236.197Lmey	MAFNIHNRNLLSLEHHTPRELRYLLDLSRDLKRAKYTGTEQQHLKGNNIALIFEKTSTRTRCAFEVAAYDQGANVTYIDPNSSQIGHKESMKDTARVLGRMYDAIEYRGFKQEIVEELAKFAGVPVFNGLTDEYHPTQMIADVLTMREHADKPIHEISYAYLGDARNNMGNSLLLIGAKLGMDVRICAPKALWPLDDLVARCKKYGEESGARITLTEDPKEAVKGVDFIHTDVWVSMGEPVEAWAERIQQLLPYQVNAELMKATGNPRTKFMHCLPAFHNSDTKVGKQIAEQYPHLKNGIEVTDDVFESPACIAFEQAENRMHTIKAILVSTLADL	336
>Lmeyscaffold1236.199Lmey	MAFNIHNRNLLSLEHHTPRELRYLLDLSRDLKRAKYTGTEQQHLKGNNIALIFEKTSTRTRCAFEVAAYDQGANVTYIDPNSSQIGHKESMKDTARVLGRMYDAIEYRGFKQEIVEELAKFAGVPVFNGLTDEYHPTQMIADVLTMREHADKPIHEISYAYLGDARNNMGNSLLLIGAKLGMDVRICAPKALWPLDDLVARCKKYGEESGARITLTEDPKEAVKGVDFIHTDVWVSMGEPVEAWAERIQQLLPYQVNAELMKATGNPRTKFMHCLPAFHNSDTKVGKQIAEQYPHLKNGIEVTDDVFESPACIAFEQAENRMHTIKAILVSTLADL	336
>Lmeyscaffold1236.66Lmey	MMSARHFLSLMDCTPEELVSVIRRGVELKDLRNRGVLFEPLKNRVLGMIFEKSSTRTRISFEAGMIQLGGQAIFLSPRDTQLGRGEPISDCAIVMSSMLDAVMIRTFAHSTLTEFAANSRVPVINGLSDDLHPCQLLADMQTFLEHRGSIQGKTVAWIGDGNNMCNSYIEAAIQFDFQLRVACPEGYEPNPEFGAQAGDRVTIVRDPQDAVRGAHLVSTDVWTSMGQEEETAKRLKLFAPFQVNRALLDLAAEDVLFMHCLPAHRGEEISLDLLDDPRSVAWDQAENRLHAQKALLEFLVEPAYHHA	307
>Lmeyscaffold1540.24Lmey	MAADMFVVRHGDSGAAHFIAEHVCPQVAIINGGDGRHAHPTQGMLDMLTIRRHKGGFENLSVAIVGDILHSRVARSNMLALKTLGCPDIRVIAPKTLLPIGIEQYGVKVYTDMAEGLKDVDVVIMLRLQRERMTGGLLPSEGEFYRLFGLTTARLAGAKPDCIVMHPGPINRGVEIESAVADGPHSVILNQVTYGIAIRMAVLSMAMSGQTAQRQFEQENAQ	222
>Lmeyscaffold214.467Lmey	MSIPSPLTSATLCGSLVFPKALACSIEFPSNLSSPFECSKICLTSSPASRVPKTRNIAPIQGISAIFDVAREMEKIEKSSSQSEILKGYLMATLFYEPSTRTRLSFESAMKRLGGEVLTTENAREFSSAAKGETLEDTIRTVEGYSDIIVMRHFESGAARKAATTANIPVINAGDGPGEHPTQALLDVYTIQSEIGKLDGISVALVGDLANGRTARSLAYLLAKFKDVKIYFVSPEIVKMKRFGERLDLYEAARGKYIVDKNMLGGMPKKAIIMHPLPRLDEITADVDADPRAAYFRQAKNGLFIRMALLKLLLVGW	317
>Lmeyscaffold214.468Lmey	MIGNPGIQVPSSLMPSSSVMACPRASPNGLPYLPPKPRTRHLVVRAASNPDASHGHASSGEEKNPLTVVLDVPRNIWRQTLRPLSDFGFGRRSVWEGGVGLFIVSGTTLLALSWAWLRGFQMRSKFRKYQTVFELSQASGICTGTPVRIRGVTVGTVIRVNPSLKNIEAIAEIEDDKIIIPKNSLVEVNQSGLLMETLIDITPRDPIPEPSVGPLHPECGKEGLIVCDRQKIKGEQGVSLDALVGIFTRIGREVEAIGVANTYSLAERAALVIEEAKPLLKKIQAMAEDAQPLLSEFRDSGLLKEVESLTRSLTQASDDLRRVNSSIMTPENTELIQKSIYTLVYTLKNVESISSDILGFTGDEATRKNLKLLIKSLSRKGRGSTVAGTALPVTAGGSV…	722
>Lmeyscaffold296.315Lmey	MAAAMASHVSTARSPALSFSSGTTLRRFSGISLTSPSSLPSLRLRVSCQASSVTSSSSTPDVKGKSDLKDFLAIDDFDTATIKKILDKASEVKALLKSGERNYLPFKGKSMSMIFAKPSMRTRVSFETGFFLLGGHALYLGPNDIQMGKREETRDVARVLSRYNDILMARVFAHQDILDLANYSSVPVVNGLTDHNHPCQIMADALTMIEHIGQVEGTKVVYVGDGNNIVHSWLELASVIPFHFVCACPKGYEPDKETVLKAQKAGLSKIEIAYDPKEAVIGADVVYSDVWASMGQKDEAEARRKAFQGFQVDEALMKLAGPKAYFMHCLPAERGVEVTNGVVEAPYSIVFPQAENRMHAQNAIMLHLLGF	371
>Lmeyscaffold306.4Lmey	MSIPSSLTSATLCGSSVFPKALACSIEFPSNIWSPFECSKICLTSSPASRVLKTRYIAPIQGIRCRALRVETREVKKFELSDVIEGNQFDREMLSAIFDVAREMEKIEKSSSQSEILKGYLMATLFYEPSTRTRLSFESAMKRLGGEVLTTENAREFSSAAKGETLEDTIRTVEGYSDIIVMRHFESGAARKAAVTANIPVINAGDGPGEHPTQALLDVYTIQSEIGKLDDISVALVGDLANGRTVRSLAYLLAKFKDVKIYFVSPEIVKMKDDIKDYLTSNGVEWEESSDLMEVASKCDVVYQTRIQRERFGERVDLYEAARGKYIVDKNLLGVMQKKAIIMHPLPRLDEITADVDADPRAAYFRQAKNGLFIRMALLKLLLVGW	386
>Lmeyscaffold339.739Lmey	MSISSSLTSATLCGSSVFPKASACSIEFSNLSSPFECSKICLTSSPASRVPKTRNIAPIQRFNCHTLQVETREVKKFELSDVIEGNQFDRDMLSAIFDVAREMEKIEKSSSQSEILKGYLMATLFYEPSTRTRLSFESAMKRLGGEVLTTENAREFSSAAKGETLEDTIRTVEGYSDIIVMRHFESGAARKAAATANIPVINAGDGPGEHPTQALLDVYTIQSEIGKLDGISVALVGDLANGRTVRSLAYLLAKFKDVKIYFVSPDIVKMKDDIKDYLTSNGVEWEESSDLMEVASKCDVVYQTRIQRERFGERLDLYEAARGKYIVDKNLLGVMQQKAIIMHPLPRLDEITADVDADPRAAYFRQAKNGLFIRMALLKLLLVVFFGIWKMIRNPVIQV…	887
>Lmeyscaffold3619.1149Lmey	MHGLARSSLILSLPTKPPVIIDRETIPTRRTVPMVFFPHRHLLGIKGLSHQDITLLLDKADEAVKISRQREKKTSTLRGLTQINLFFEASTRTQSSFELAGKRLGADVMNMSVGNSSVKKGETLIDTAMTLNAMRPDVLVVRHSSAGAAALLAQKVACSVVNAGDGQHEHPTQALLDALTIRRAKGELSGITVAICGDVLHSRVARSNIILLNQMGARVRVVAPATLLPSGIRDMSVEVFHDMKEGLKNADVVMMLRLQRERMSGSFVPSVREYFHYYGLDAEKLKAAKEDALVMHPGPMNRGVEISSEVADGPQSVIESQVEMGVANLRIIDPSRNLDEVGSIVIGADGTILASGGQAHNQGAPEGATVRDCKGLVAVPGLVDARVFVGEPGGEHRET…	3687
>Lmeyscaffold4370.6Lmey	MTKAKTGKPAEGSRSRSQIIVLFIALIVFIMLLFANFAYLNTQANYDKQYIGHAGELRVLSQRIAKNATEAAAGKAAAFKLLSDARNDFAQRWGYLKKGDPATGLPPAPATVRPEMRAVQLDWERLLKNTDAILSSEQTVLSLHQVAATLAETVPQLQIEYEKVVEILLQRGAPAAQVAMAQRQSLLAERILGAVNTVLAGDENSQQAADAFGRDATRFGQVLNGMLQGNPALKISQVEDRDARARLSEISELFQFVSGSVDEILETSPELFKVRESASNIFSLSQTLLDEASHLATRFENLAGGRNTDTIGGYVLGLLALASIILIGLVMVRETNRQLRETAEKNERNQNAIMRLLDEIEDLADGDLTVTASVTEDFTGTIADSINYSVDQLRDLVAT…	2045
>Lmeyscaffold4902.5Lmey	MGAAELESILKRAAYWEAHEEKRIPVLEHRFIANMFFENSTRTRFSFEMAQKRLGAQVLNFAAAASSVEKGESVYDTVRTLESMGIDAGVIRLKPIGVLEELAKHVKVPLINAGDGNNEHPTQALLDLYTMKKQFGEIRGLTVSIVGDIKHSRVARSNLWALKALGANVKFCAPHSMQAAELEEHAPYVTMDEALDADVVMMLRVQLERHAEGVLKSADEYRAQYGLTTQRAAKMKPHAIIMHPAPVNRDVEIDSELVEAPNSRIFPQMQNGVPIRMAVVERALR	285
>Lmeyscaffold53.334Lmey	MAAAMASHVPTTRSPALSFTSRTTFRRFSGVSITSPASLPSLRLRVSCQASSVTSSSSTSDVKGKSDLKDFLAIDDFDTETIKMILDKALEVKALLKSGERNYVPFKGKSMSMIFAKPSMRTRVSFETGFFLLGGHALYLGPNDIQMGKREETRDVARVLSRYNDILMARVFAHQDILDLANYSNVPVVNGLTDHNHPCQIMADALTMIEHIGQVEGTKIEIAYDPKEAVIGADVVYSDVWASMGQKNEAEARRKAFQGFHVDEALMKLAGPKAYFMHCLPAERGVEVTNGVVEAPYSIVIQQFLQFVRYIILLEDEFLYNIRQGFELKLESREKPNLLLLLPRRAQRKYLMAEHGGFIPTIDLEEVSDKILNQKKREAESGYMAPSELNPYYETLGLY…	570
>Lmeyscaffold785.93Lmey	MSIPSALTSATLCGSSTFPKALACSIEFPSNVSSPFECSKVCSTSSPAYRVLKTRNIALIQRFSCHALQVKTREVKKFELSDVIEGNQFDREMLSAIFDVAREMEKIEKSSSQSEILKGYLMATLFYEPSTRTRLSFESAMKRLGGEVLTTENAREFSSAAKGETLEDTIRKAAATANIPVINAGDGPGEHPTQCCVSWRSCQWKDSPVACILAKFKDVKIYFVSPEIVKMKDDIKDYLTSNGVEWEESSDLMEVASKCDVVYQTRIQRERFGERLDLYEAARGKYIVDKNLLGVMQKNAIIMHPLPRLDEITADVDADPRAAYFRQAKNGLFIRMALLKLLLVGCFFFGIWKMIRNPVIQVPSSLMPSSSMMVCPRASPNELPYLPPKPRTRHLVVRA…	984
>Lmeyscaffold887.27Lmey	MAAAAMASHVSTVRSPALSFSSGTTLRKFSGVSLTSPASFPSLRLRVSCQASSATSSSFTSDVKGKSDLKDFLAIDDFDTEIIKHILDKASEVKALLKSGERNYQPFKGKSMSMIFAKPSMRTRVSFETGFFLLGGHALYLGPNDIQMGKREETRDVARVLSRYNDILMARVFAHQDILDLANYSSVPVVNGLTDHNHPVQIMADALTMIEHIGQVDGTKVVYVGDGNNIVHSWLELASVIPFHFVCACPKGFEPDKATVLKAQKAGLSKIEIAYDPKEAVIGADVVYSDVWASMGQKDEAEARRKAFQGFQVDEALMKLAGPKAYFMHCLPAERGVEVTNGVVEAPYSIVFPQAENRMHAQNAIMLHLLGF	372
>Lmeyscaffold93.471Lmey	MAAAMASHVSTARSPALSFSSGTTFRRFSGVALTSPASLPSLRLRVSYKASEVKALLKSGERNYQPFKGKSMSMIFAKPSMRTRVSFETGFFLLGGHALYLGPNDIQMGKREETRDVARVLSRYNAILMARVFAHQDILDLANYSSVPVVNGLTDHKHPVQIMADALTMIEHIGQVEGTKVVYVGDGNNIVHSWLELASVIPFHFVCACPKGFEPDKATVLKAQKAGLSKIEIAYDPKEAVIGADVVYSDVWASMGQKDEAEARRKAFQGFQVDEALMKLAGPKAYFMHCLPAERGVEVTNGVVEAPNSIVFPQAENRMHAQNAIMLHLLGF	332
>lpe_02G23910.1lpe	MAATAISGAHLVLSSTPTTTRQSPPLHPRAARVSVAAAASAGGARRGVAASAVSSPSVASSAGKDAKQVPKDFLHINDFDKDTIMKILNRAMEVKAMIKSGDRSFQPFKGKSMAMIFAKPSMRTRVSFETGFFLLGGHAVYLGPDDIQMGKREETRDVARVLSGYNDILMARVFAHQDILDLAKYASVPVINGLTDYNHPCQIMADALTMLEHIGRIENTKVVYVGDGNNIVHSWLLLAAVIPLHFVCACPKGFEPDAKTVEIARNAGSKIEITNDPKEAVKGADVVYTDVWASMGQKEEAEYRKKVFQGFTVDEALMEMAGPNAFLMHCLPAERGIEVTDGAIEAPNSIVFPQAENRMHAQNAIMLHVLGA	372
>lpe_08G06720.1lpe	MAAARATLPLPRLPVHPSPRSHLKPFPSLSARRSSAAAGVAASLRLGDVIEAQQFDRGALTEIFEVAREMDALERGTTCRGAGRSRVLEGYLMATLFYEPSTRTRLSFEAAMRRLGGEVLTTENAREFSSAAKGETLEDTIRTVEGYSDIIVLRHFESGAARRAAATADIPVINAGDGPGQHPTQALLDVYTIEREIGTLDGIKLGLVGDLANGRTVRSLAYLIAKYQNIKIYFVSPDVVKMKRIDLYEAARGKYIVDKKVLDVLPKHAVIMHPLPRLDEITVDVDSDPRAAYFRQAKNGLYIRMALLKLLLVGR	315
>lpe_08G06720.2lpe	MAAARATLPLPRLPVHPSPRSHLKPFPSLSARRSSAAAGVAASLRLGDVIEAQQFDRGALTEIFEVAREMDALERGTTCRGAGRSRVLEGYLMATLFYEPSTRTRLSFEAAMRRLGGEVLTTENAREFSSAAKGETLEDTIRTVEGYSDIIVLRHFESGAARRAAATADIPVINAGDGPGQHPTQRIDLYEAARGKYIVDKKVLDVLPKHAVIMHPLPRLDEITVDVDSDPRAAYFRQAKNGLYIRMALLKLLLVGR	257
>Lsat7_113801	MSSSAFSTHGATLAPEQRKAFGDSNNSDFFHNKKDHVSMSCPNNGRLLSKDRIQCKALEVQSHHTFLKGEKFQLEDVIEAQQFDRDTLSAIFEVAREMETIEKKSQSHGSQLLNGYLMATLFYEPSTRTRLSFESAMKRLGGEVLTTENAREFSSAAKGETLEDSIRTVEGYSDIIVMRHFESGAARRAAMTANIPVINAGDGPGQHPTQALLDVYTIEREIGKLDGIKVGLVGDLANGRTVRSLAYLLAKYNDVKIYFVSPEVVKMTEDIKEYLTLKGVEWEESADLKEVASKCDVVYQTRIQKERFGERSDLYEEARGKYIIDREVLGVMQKHAIVMHPLPRLDEITVDVDGDPRAAYFRQAKNGLYIRMALLKLLLVGW*	383
>Lsat3_138320	MCPRISRILNLAYLNLVPSLNLNPFSIATLFYEPSTRTRLSFESAMKRLGGEVLTTEHAREFSSAAKGETLEDSIRTMEGYSDIIVMMHFESGAARRAAMTANILVINAGDGPGQHPSQALLDVYTIQREIGKLDRIKVALVGDLANG*	149
>Lsat9_64201	MTHFREITNVFHYKNSEALTKSLKLTLFVFVVTSITFVSLSAFRFQPSRWSAAPGCLLRPKYHNTPETTAESPDSSPQDSEHPTKISHILFGIGGSVRTWSDRRHYSELWWQPNVTRGYVWLDEQPDPKLFSNPSSPPYKVSEPLTHLNNAGSSPAVRIARIVLESFKLRLPEVRWFVMGDDDTVFFGENLVSVLSKYDHRQMYYVGGSSESVEQDVMHSYDMAFGGGGFAVSYPLAVELARIFDGCLDRYRYFYGSDQRVWACVSEIGVSLTKERGFHQMDIRGDAYGLLAAHPMTPLLSLHHLDYIKPLLPNRTKFDSLKTLIQTYQFDPPRLMQQSYCYYNNWWHRWSISISWGYTVQIYPSILTSHELQMPLQTFLTWRSFKDGPFTFNTRPVSS…	860
>Lsat0_6420	MCPRISQILNLAYLNLVPSLNLNPFSIATLFYEPSTRTRLSFESAMKRLGGKVLTTENAREFSSAAKGETLEDSIRTVEGYSDIIVIRHFESGAARRVVMTAIPFINVGDGPVCSLAYLLAKYNDVKIYFVSPEVVKMKEDIKEYLTLKGVEWEESANLKEVASKCEWDVG*	172
>Lsat0_47481	MHANSLLLQREKHLKTVDGYSDIIVMRHFESGVARRAAMTANIHVINVGDGSGQHPSQALLDVYTIEREIGKLYGIKVELVGDLANGRTVRSLAYLLAKYNDVKIYFVSPEVVKMKEDIKEYLTLKGVEWEESADLKEVASKCDVVYQTRVQKKHFGERSDLYEEAHGKYIIDRDVLGVMQKHAIFMHPLPRLDEITVDVDGDPRAAYCRQAKNGLYIRMALLKLLLVEAKAAEDARRRVEAEAAAEAKRKRDLEREAARQALLKGPHLLAPTGSNLECHGKEGTVFVG*	290
>Lsat6_14781	MAYAALMPTKLGLEGSHDQIHRLRTTTTCMNVDNLSKAVFVRGAHADKLKVKGPVKMPPKVLHIKSALSCVEEKTGFKDFLHINDFDKETILTILDRAKEVKALLKSGERTYLPFKGKTMAMIFAKPSMRTRVSFETGFFLLGGHAIYLGPKDIEMGKREETRDVARVLSRYNDIIMARLFAHQDLLDLANYASVPVINGLTDYNHPCQIMADALTMIEHIGQIEGTKVVYVGDGNNIVHSWLLLAAVVPFHFVCACPKGFEPDKETVEKAQRAGVGKIEITNDPKEAVKGADVVYSDVWASMGQKEEAAYRRQVFQGFQVDEELMKIAGPQAYFMHCLPAERGVEVTNGVIEAPNSIVFPQAENRMHAQNAIMLHSLGL*	381
>Lsat5_3200	MSSAAFSTCTLHETLRDHELMCNKPSCFPKHSVHFKTNHIYVDPYKSMTWRQPGRLKCRALDIERNRSFLKGDVFQLDDVIEAQQFDRDILSAIFEVAREMEAIEKKSRGNQILKGYLMATLFYEPSTRTRLSFESAMKRLGGEVLTTENAREFSSAAKGETLEDTIRTVEGYSDIIVMRHFESGAAKRAAMTANIPVINAGDGPGQHPTQALLDVYTIEREIGKLDGIKVGLVGDLANGRTVRSLAYLLAKYNDVKIYFVSPDVVKMKDDIKEYLTSKGVEWEESVNLKEVASECDVVYQTRIQKERFGERIDLYEEARGKYIVDSHILSAMQNHAVVMHPLPRLDEIRVEVDGDPRAAYFRQAKNGLFIRMALLKLLLLGW*	384
>lus_10010641	MAAVPCHCAPPTNRLSLPSLSSLFSGNLLFRPPRLSCVSARSRAIRGRTYCQSSAVVGKDKGQLKDFIHIDDFDKETIMKMLKRAAEVKALLKSGERTYLPFKGKTMAMIFAKPSMRTRVSFETGFFLLGGHAVYLGPDDIQMGKREETRDVARVLSRYNDILMARVFAHQDIMDLAKYAAVPVINGLTDYNHPCQIMADALTVIERVGQLEGTKVVYVGDGNNIVHSWLLLAAVVPFHFVCACPKGFEPNHQTVEKAQKASISKIEITNDPKEAVRGADVVYSDVWASMGQKEEAAHRRQVFQGFQVDEELMKLAGPQAYFMHCLPAERGVEVTDAVIEAPNSIVFPQAENRMHAQNAIMLHALGL*	368
>lus_10013346	MASAASSASIAPVSMKFHGDSLLHRYSPLLRMQSVYPKSLAVRNTLWRNSNSTRCCSILETKRGPSSLSGKKFKLDDVIEAQQFDRETMGSIFEVAREMEEIEKNTRGSQILKGYLMSTLFYEPSTRTRLSFESAMKRLGGEVLTTENAREFSSAAKGETLEDTIRTVEGYSDVIVLRHFESGATRKAAATASIPIINAGDGPGQHPTQALLDVYTIDREIGKLDGIKVALVGDLANGRTVRSLAYLLAKYNNVKVYFVSPEVVKMKDDIKEYLTSEAVEWEESADLMDVASKCDVLYQTRIQRERFGERIDLYEEARGKYIVDGNVLNAMQKHAIVMHPLPRLDEITVDVDSDPRAAYFRQAKNGLYIRMALLKLLLVGW*	382
>lus_10000002	MDLAKYAAVPVINGLTDYNHPCQIMADALTMIEHIGQLEGTKVRPATVRFSFLHDLSAGSFPKP*	65
>lus_10033203	MAAVPCHCAPPTNRLSLPSPSSSFSGNLLFRSPRLSCVSARSRAIRGRIYCQSSAVVGKDKGHLKDFIHIDDFDKETIMKMLKRAAEVKALLKSGERTYLPFKGKTMAMIFAKPSMRTRVSFETGFFLLGGHAVYLGPDDIQMGKREETRDVARVLSRYNDILMARVFAHQDIMDLAKYAAVPVINGLTDYNHPCQIMADALTVIERVGQLEGTKVVYVGDGNNIVHSWLLLAAVVPFHFVCACPKGFEPNHQTVEKAQEASINKIEITNDPKEAVRGADVVYSDVWASMGQKEEAAHRRQVFQGFQVDEELMKLAGPQAYFMHCLPAERGVEVTDAVIEAPNSIVFPQAENRMHAQNAIMLHALGL*	368
>mac_03_29260.1mac	MASSTLSAPVMQKGIHGWNPCARISSNARVNSHRTLNCPLSMSTVRKPLFFRAHPASINPPHVSASQRYSLDTKKFPVSCAGKFQLDDVIESQQFDTDILNGIFEVAFEMEKIEKNSPGSNILKGYLMATLFYEPSTRTRLSFESAMKRLGGEVLTTENAREFSSAAKGETLEDTIRTVEGYSDIIILRHFEGGAAKRAASTATIPVINAGDGPGQHPTQALLDVYTIKREIGRLDGISLGLVGDLANGRTVRSLAYLIAKYKKVKIYFVAPDVVKMKDDIKDYLTSMGVEWEESSDLLEVASKCDVVYQTRIQKERFGERIDLYEAARGKYIVDKKVLDVLPKHAVIMHPLPRLDEITVDVDGDPRAAYFRQAKNGLYIRMALLKLLLLGW*	393
>mac_04_12520.1mac	MALFTPSGPVMQKDMLTSSNRSTRCHQASIFSHSTSSVEKLLFLRLDDVSESQQFVPDILNGIFEIAIEMEKIEKNSLRSNMLEGYLMDPSEFKKCRSSPKQIEGPDGRNLQLHFRTRLSLSHFTGGKVEGEQGAEIHVVLIDANTGHVVTSGPESSAKLEVLVLEGDFNNEDNDDWTEEEFDSHVVKEREGKRPLLIGDLYVSWKEGVGTLGELTFPDNSSWIRSRKFRLGLKIASGFCDGIRVREAKTEAFTVKDHRGELYKKHYPPELKDEVWRLEKIGKDGSFHKRLNKYGLFTVEDFLRLVVRDPQKLRKVLGSGMS	322
>mac_04_12540.1mac	MLTSSNRSTRCHQASIFSHSTSSVEKLLFLSVHPPRGETLEDITTVEGYTDIIVLKHFKSGVARWQLLQPVFFFIKAGMIKDSIQHSTLLHQKTFLKVALCFLEVASRSDVAYQARAQKERFGEMMHRPL*	131
>mac_06_10580.1mac	MAAVTIFGSASLHSSIADPVRGGSHRRSSAPRLLPSSSTPARFFGTRGSRISCRSSAPAHSAISGSKESELKSGPKDFLHISDFDKATILKIINQAVEVKALLKSGDRTFLPFKGKTMAMIFAKPSMRTRVSFETGFFLLGGHAIYLGPDDIQMGKREETRDVARVLSRYNDVIMARVFAHQDILDLAKYSSVPVINGLTDYNHPCQIMADALTIVEHIGQLEGTKIVYIGDGNNIVHSWLLLASVVPFHFVCACPKGFEPDEKTVDKARNAGISMIEITNDPKEAVRGADVVYSDVWASMGQKEEAAYRKQKFQGFQIDESLMEIAGPKAYFMHCLPAERGIEVTDGVIEAPNSIVFPQAENRMHAQNAIMLHLFGL*	379
>MaldMD08G1028500	MAAAISSHLAFRSDKPSLSSSFSSFSGQSIRRSPRCSAKLTGISRPSLASLRRISCQTSVATSSPASVADGTAKSELKDFLHINDFDKSTILKILDRAAEVKALLKSGDRSFQPFKGKTMAMIFAKPSMRTRVSFETGFSLLGGHAIYLGPDAIQMGKREETRDVARVLSRYNDIIMARVFAHQDILDLAKYSTVPVVNGLTDYNHPCQIMADVLTIIEHIGQIEGTKVVYVGDGNNIVHSWLLMAAVIPFHFVCACPKGFEPDKETVEKAQQAGISKIEITNDPKEAVKGADVVYSDVWASMGQKEEADSRRKIFQGFQVDENLMKIAGPKAYFMHCLPAERGVEVTDEVVEAPNSIVFPQAENRMHAQNAIMLHLLGV	380
>MaldMD15G1024200	MAAAISSHLAFLSDKPSLSSSLSSFSGQSLRRSPRCSAAVVGGISLPSPVRLRRISCQTSSVTSSPASVANVTAKSKLKDFLHISDFDKATILKMLDRAAEVKALLKSGDRSFQPFKGKTMAMIFAKPSMRTRVSFETGFFLLGGHAIYLGPNDIQMGKREETRDVARVLSRYNDIIMARVFAHQDILDLAKYATVPVVNGLTDYNHPCQIMADVLTIIEHIGRIEGTKVVYVGDGNNVVHSWLLMAAVIPFHFVCACPKGFEPDKKTVEKAQQAGISKIEITNDPKEAVKGADVVYSDVWASMGQKEEADSRRKIFQGFQVDENLMKIAGPKAYFMHCLPAERGVEVTDGVVEAPNSIVFPQAENRMHAQNAVMLHLLGV	381
>MaldMD15G1397500	MAASSSLFSSSSFQGVMSFQNTKLCASYSNFVYKQPMHLKRSSQNNGTVSCRALEVDKSSSSYSVGKKFQVTDVIEAQQFDRDLLGAIFDVAREMEKIEKKSPGSQILKGYLMATLFYEPSTRTRLSFESAMRRLGGEVLTTENAREFSSAAKGETLEDTIRTVEGYSDIIVMRHFESGAAKRAAATAGIPVINAGDGPGQHPTQALLDVYTIEREIGKLDGIKVALVGDLANGRTVRSLAYLLARYNDVKIYFVSPDVVKMKNDIKDYLTSRNIQWEESADLMEVASKCDVVYQTRIQRERFGERIDLYEEARGKYIVDSRVLEVMQTHAVVMHPLPRLDEITVDVDGDSRAAYFRQAKNGLYIRMALLKLLLVGW	377
>Mcor7643	MAAISCSCSVRSDNSSLSSASSSFSARKLLQSVRYPATLSSPVRSPSTDRRISCQNSASASSPVSSSVNGKAQSGLKDFIHISDFDKATILKILDRAAEVKALLKSGDRSFQPFKGKTMAMIFAKPSMRTRVSFETGFFLLGGHAIYLGPDDIQMGKREETRDVARVLSGYNDIIMARLFAHQDILDLAKYASVPVINGLTDYNHPVQIMADALTIIEHIGQLEGTKVVYVGDGNNIVHSWLLLASVVPFHFVCACPKGFEPDEKTVKKAQSAGISKIEITSDPKEAVKGADVVYSDVWASMGQKGEAEYRRKVFQGFQVNEELMKLAGPQAYFMHCLPAERGVEVTDGVIEAPNSIVFPQAENRMHAQNAIMLHQFGL	379
>Mcor4056	MALSTSLSSCNVHRGAIVPKAAKCYKECSYSSLVFKQSVLSKSTYGSNDVAQFGFFPTMKPLQWQENKKILLRGRSGCHALDVEKPCSFLAGEKFQLDDVIEAQQFDIDILNAIFQVAREMENVEKNSVKSQILKGYLMATLFYEPSTRTRLSFESAMKRLGGEVLTTENAREFSSAAKGETLEDTIRTVEGYSDIIVMRHFESGAARRAAATADIPIINAGDGPGQHPTQALLDVYTIEREIGQLDGIKVGLVGDLANGRTVRSLAYLLAKYRDVKIYFVSPDVVKMKDDIKDYLTSKGIEWEESTDLMEVASKCDVVYQTRIQRERFGERVDLYDEARGKYIVDRNVLDVMQKHAVVMHPLPRLDEITVDVDADPRAAYFRQAKNGLYIRMALLKLL…	403
>mes_05G157200	MAAISCHSVLPSHKVSFSSSSSAFSSNLLSHSARFSSASVSSRAIRGRILCQTSSATSTVNGTAKTELKDFLHISDFDKATILKILDRAAEVKALLKSGDRTFLPFKGKTMAMIFAKPSMRTRVSFETGFFLLGGHAIYLGPDDIQMGKREETRDVARVLSRYNDVIMARVFAHQDILDLAKYSTVPVINGLTDFNHPCQIMADALTIIEHIGQLEGTKVVYVGDGNNIVHSWLLMASVIPFHFVCACPKGFEPDAKTVEMARQAGISKIEITNDPKEAVRGADVVYSDVWASMGQKEEAAQRRKLFEGFQVDEDLMKLAGPNAYFMHCLPAERGVEVTDGVIEAPNSIVFPQAENRMHAQNAIMLHVLGL*	372
>mes_15G067500	MAASSWFSTGLLNERSISFTPMKCYTRTICNCPNLFSKQTFCPKPVSVYAGSRHSTRNGIRCRTLEVESTPSFSIGKKFQLDDVIEAQQFDREILSAIFEVAREMEKIEKNSPGSQILKGYLMATLFYEPSTRTRLSFESAMKRLGGEVLTTENAREFSSAAKGETLEDTIRTVEGYSDIIVMRHFESGAARRAAATANIPIINAGDGPGQHPTQALLDVYTIDREIGKLDSIKVALVGDLANGRTVRSLAYLLAKYEDVKIYFVSPDVVKMKDDIKDYLTSKGVKWEESGDLMEVASKCDVLYQTRIQRERFGERVDLYEEARGKYVVDSDVLNVMQKHAVVMHPLPRLDEITVDVDKDPRAAYFRQAQNGLYIRMALLKLLLVGW*	388
>mgu_M00916	MAAAYSCHLSSVSSPDIVSLSSSSSISRAALNLRGFSTVSLAAPAIRRRISCQTVSSAPPSSPANLKAQAGLKDFLNIRDFDKDTILKILDRAKDVKALIKSGERTYLPFKGKTMAMIFAKPSMRTRVSFETGFHLLGGHALYLGPDDIQMGKREETRDVARVLSGYNDIIMARVFAHQDILDLAKYASVPVINGLTDFNHPCQIMADALTIIEHVGQLEGTKVVYVGDGNNIVHSWLMLASVIPFHFVCACPRGFEPDARTAKNAIKAGVSKIEITIDPKEAVKGADVVYSDVWASMGQKEEAEYRRKVFQGFQVDEELMKLAGPKAYFMHCLPAERGVEVTDGVIEAPNSIVFPQAENRMHAQNAIMLHALGL*	376
>mgu_H01801	MASSSTYSAWTLSGTILSPKASTKCNAEFICNYRNSNLNQTLNSVSISASADTSHSWLCPNEKAINSKRGKWALKSGALDFEMETKASISKGSKFQLEDIIEAQQFDRNTLGAIFDVALEMEKIVKTTGGSQILKGYLMATLFYEPSTRTRLSFESAMKRLGGEVLTTENAREFSSAAKGETLEDTIRTVEGYTDIIVMRHFESGAAKRAATTANIPIINAGDGPGQHPTQALLDVYTIQREIGKLDGIKVGLVGDLAYGRTVRSLAYLLAMYKDVKIYFVSPEVVKMKDDIKDYLTSKGVEWEESADLIEVASKCDVVYQTRIQRERFGERIDLYEEARGKYIVDKDVLNAMQKHAVVMHPLPRLDEITVDVDDDPRAAYFRQAKNGLYIRMALLKLL…	404
>Mnot21395678	MAMAASSLFTCSFREGMCSPETKTSYKNLMCNYVNLTRKQLGCYGSMYLRHPRFLHDEESMKLEQPGRDSKRNGILCRAVKTDNPPFTVGKKFELDDVIEAQQFDRDILNAIFEVAQDMEKIKKNSSGSQILKGYLMATLFYEPSTRTRLSFESAMKRLGGEVLTTENAREFSSAAKGETLEDTIRTVEGYSDIIVMRHFESGAAKKAAATAGIPVINAGDGPGQHPTQALLDVYTIEREIGKLDGIKVGLVGDLANGRTVRSLAYLLAKYKDVKIYFVSPEVVNMKDDIKDYLTSMGIEWEESADLIDVANKCDVVYQTRIQRERFGERIDLYEEARGKYIVDRRILEVMPKHAVVMHPLPRLDEITVDVDVDPRAAYFRQAKNGLYIRMALLKLLLL…	401
>Mnot21384593	MAAISSNCSIRADKPSLSSPFSYFSGRSLLRSSPLTSKKLSGISLSSPVLRRRISSQTSSATSPSSSVNGKAKSEPKDFLHISDFDKATILKMLDRAAEVKALLKSGENTYLPFKGKTMAMIFAKPSMRTRVSFETGFFLLGGHAIYLGPDDIQMGKREETRDVARVLSCYNDIIMARVFAHQDILDLAKYSTVPVVNGLTDYNHPCQIMADALTIIEHVGQLEGTKVVYVGDGNNIVHSWLLLASVIPFHFVCACPKGFEPDKNTVEKAQQAGVGKIEITNDPKEAVKGADVVYSDVWASMGQKEEAAYRRQVFQGFQVDENLMKLAGPKAYFMHCLPAERGVEVTDGVIEAPNSIVFPQAENRMHAQNAIMLHLLGLRY	381
>Mole_003061	MAAMSCICSVPSDTASLSSSSPSSFPRRISRQSLRCSGNFADISVSSPARVPAMRGRISCQTSSATSPSSFVNGKANTELKDFLHISDFDKGTILKILDRAIEVKKLLKSGDRTFLPFKGKTMAMIFAKPSMRTRMSFETGFFLLGGHAIYLGPDDIQMGKREETRDVARVLSRYNDIIMARVFAHQDILDLAKHASVPVINGLTDYNHPCQIMADALTIIEHIGQLEGTKVVYVGDGNNIVHSWLLMASVVPFHFVCACPKGFEPDESTVEKARGAGISKIEITNDPKEAVKGADVVYSDVWASMGQKEEAAHRHQVFQGFQVDETLMKLAGPKSYFMHCLPAERGAEVTDGVIEAPNSIVFPQAENRMHAQNAIMLHSLGL	383
>Mole_004719	MASSSFSSSAFCGAIIAPRAINFSRDYGCNYSNMFFKQSSHSKKNVSYSRFFCADKSSREQMRRVSKRNGIHCHALDIENEPSILVGNKFQLDDVIEAQQFDKDTLSAIFEVAREMEKIVKNSSGSQILKGYLMATLFYEPSTRTRLSFESAMKRLGGEVLTTENAREFSSAAKGETLEDTIRTIEGYSDIIVMRHFESGAAKRAAATAGIPIINAGDGPGQHPSQALLDVYTIEREIGKLDGIKVGLVGDLANGRTVRSLAYLLAKYQDMKIYFVSPDVVKMKDDIKDYLTSKGVNWEESADLMEIASKCDVVYQTRIQRERFGERFDLYEEARGKYIVDREVLGAMQKHAVVMHPLPRLDEITLEVDQDPRAAYFRQAKNGLYIRMALLKLLLVGW	398
>mtr_3g112050	MGVMSGHCCAVVSHKPYLSLSPPNLRHSPPISSVSSSPFPLTTISCHATSALSAESPLTEKVGNGLKDFLHIDDFDKDTIFKILDRAIEVKTLLKSGDRTFRPFEGKTMSMIFAKPSMRTRVSFETGFSLLGGHAIYLGPDDIQMGKREETRDVARVLSRYNDIIMARVFSHQDILDLAKYATVPVINGLTDYNHPCQIMADALTMIEHVGRFEGTKVVYVGDGNNIVHSWLLMAAVIPFHFVCACPKGFEPDAKTVEKARKAGISKIEITNDPKEAVKGADVVYSDVWASMGQKEEAAYRRQVFKEFQVDQSLMDAAGSKAFFMHCLPAERGVEVTEQVVEAPYSIVFPQAENRMHAQNAIMLHVLGK*	370
>mtr_5g093570	MTATSMLFSCSMHVGVSNPMMASKSSACCLSNRPSSHSKSISSCGQFGVSGKSKLLCRASALQVESAPSFSVGQKFQFDDVIEAQQFDRETLNAIFEVARSMENIRNNSSGSQMLKGYLMATLFYEPSTRTRLSFESAMRRLGGDVLTTENAREFSSAAKGETLEDTIRTVEGYSDIIVLRHFESGAARRAATTASIPVINAGDGPGQHPTQALLDIYTIEREIGKLDGIKVGLVGDLANGRTVRSLAYLLAKYHDVKIYFVSPNVVKMKDDIKEYLTSEGVEWEESSDLMEVASKCDVVYQTRIQKERFGDKINLYEEARGKYIVNQDVLKVMQNHAVVMHPLPRLDEIEVEVDSDPRAAYFRQAKNGLYIRMALLKVLLLGW*	385
>mtr_1g022420	MAILSFNFSVQSERSSFFPAVLPSSSSSLSQISCPRISTSHFPLKISCHVTSIESASVVEKTKVKDFIHINDFDKETIKKILDRAIEVKELIKSGERTFQPFKGKTLAMVFAKPSLRTHVSFETGFSLLGGHAVYLAPEDIQMGSREETRDVARILSRFTDIVMARVFTHKDILTLSKYATVPIINGLTDYNHPCQIMADAITLIEHLGRLEGSKVAYVGDGNNVVHSWLELASLFPIHFTCATPKGFEPDAKTVAKARQAGISKIVITNDPKEAVKGADIVYTDVWASMGQKEEAQKRRLMFKGFQVDQNLMDLAGSNALFMHCLPAEKGVEVTEEVIEGPKSIIFAQAENRLHAQNAIMLHVLGE*	368
>mtr_4g096900	MAASSSLFSCSMHMELFSPKISKCPTDFVCCRSKISYMVPSYLKSTCYPISRFLCTNNLSKCDNVKKSWQRDGIHCFLEGQKFQLDDVIEAQQFDTDTLNAIFKVARDMENIERNSPESQILEGYLMSTLFYEPSTRTRLSFESAMRRLGGEVLTTENAREFSSAAKGETLEDTIRTVEGYSDLIVLRHFESGAARRAAAIAGIPIVNAGDGPGQHPTQALLDVYTIEREIGKLDGIKVGLVGDLANGRTVRSLAYLLAKYKDVKIYFVSPDVVKMKDDIKDYLTSKGVDWEESSDLVEVASECDVVYQTRIQKERFGERLDLYEKARGKYIVNQNILKAMQRHAVVMHPLPRLDEITVDVDADPRAAYFRQAKYGLYIRMAILKLLLVGW*	392
>nnu_20345	MTKQSRFSGILEEHCGTRYIQIFIAMASISSNSTYNLNGGLWVRRAAAVPGNQCQHLVPKQSLLSQTFSVSTHAKRFFPIEESTRRIPRMNTDRCCAFGVEKTSSFSVGEKFQLDDVIEAQQFDRDTLNAIFEVAREMEKIEKNSPGSQILRGYLMATLFYEPSTRTRLSFESAMKRLGGEVLTTENAREFSSAAKGETLEDTIRTVEGYSDIIVMRHFESGAARRAAATASIPIINAGDGPGQHPTQALLDVYTIQREIGKLDGIKVGLVGDLANGRTVRSLAYLLSKYQDVKIYFVAPDVVKMKDDIKDYLTSKGVEWEESTDLMEVASKCDVVYQTRIQKERFGERIDLYEEARGKYIVDLDVLGMMQRHAIVMHPLPRLDEITVDVDMDPRAAYF…	437
>nnu_23684	VEPGAWSKFSVSRSQSFCVLSKEEEEEEEEEEEEEEEISSIFASSILYLFAAIGYSRIDINPSSFSSCRDSFDSRHLLLLSVAMVSSSSISTCSLNDSVFVRRAAAVSANQCQQECRYSSSRLISKRSLLSQSISVSTRSSGFLSIEQNTGRTSQRSKGRCHALELEVQKSSPFSVGEKFQLDDVIEAQQFDRDTLSAIFEVAREMEKIEKNSPGSQILKGYLMATLFYEPSTRTRLSFESAMKRLGGEVLTTENAREFSSAAKGETLEDTIRTVEGYSDIIVMRHFESGAARRAAATANIPIINAGDGPGQHPTQALLDVYTIEREIGKLDGIKVGLVGDLANGRTVRSLAYLLAKYQGVKIYFVSPDVVKMKDDIKDYLSSKGVEWEESADLMEVAS…	488
>nnu_17155	MEEDTYVVLNSIFIYMLRMLQDILDLAKYATVPVINGLTDYNHPCQIMADALTIMEYIGQLEGTKILVHGNIQVVYVGDGNSIAHS	86
>nnu_05335	MKDFLHISDFDKTTILKILDRAVEVKALLKSGERTFLPFKGKTMAMIFTKPSMRTRVSFETGFFSLGGHAIYLGPDDIQMGKREETRDVARVLSGYNDIIMARVFAHQDILDLAKYATVPVINGLTDYNHPCQIMADALTIIEHIGQLEGTKVVYVGDGNNIVHSWLLMASVIPFHFVCACPKGFEPDQKTVDKARSAGISKIEITNDPREAVRGADVVYSDVWASMGQKEEAAYRRQAFQGFQVDEALMEIAGPKAYFMHCLPAERGVEVTDGVIEARNSIVFPQAENRMHAQNAIMLHVLGL	304
>Nymp_NC1G0063820	STRTRCSFEVAAFDQGAHVTYLGPGNTHLGTKESIEDTAQVLSRLYDGIQYRGHNHKTIETLAQYSNVPVWNGLTEKFHPTQLIADLLTIQETFPKKKFSDIKCAYVGDSRNNIGNSLLEASAIVGLDLRLVSPKQNSLYKKNIISINDLNRNELELILKKSSSLKKKAQPNLLRNKIIASCFFEASTRTRLSFETAVHRLGASVIGFSDDENLSLGKKGETLTDTISVISSYVDAIIIRHPQEGSARLAVEFSNGIPIFNAGDGANQHPTQTLLDLFTIKETQTKLSNLNIAMVGDLKYGRTVHSLTQALAKYKNNKFFFISPDALTMPHYINNMLYKKEITWKRYKNIEEIISEIDILYMTRVQKERLDSSEYANAKSKFVLHASVLKHARKNLKIL…	444
>Nymp_NC1G0128370	MALGSLYACALQNGVLLPKCSKTYAINCHWESHQKLVGPHSRVISRNPTSSTSTFLSLSQCSLFSAADCCQKTEWVSCRKGKTSDFVDIQKPNSFLEGEKFQLNHVIEAQQFDREILSAIFEVAREMEKIEKTSLGASLLKGYLMATLFYEPSTRTRLSFESAMKRLGGEVLTTENAREFSSASKGETLEDTIRTVEGYSDIIVMRHFERGAAIRAASTATIPVINAGDGPGEHPTQALLDVYTIEREIGRLDGIKVGLVGDLANGRTVRSLAYLLAKYQDVKIYFVAPDVVKMKDDIKNYLTSKGVEWEESADLMEVASKCDVVYQTRIQRERFGDRLDLYDKARGKYTVDKKVMGVLQKHSVIMHPLPRLDEITVDVDDDPRAAYFRQAKNGLFIRM…	410
>Nymp_NC2G0042170	MGQKDEAAYRKQQFQGFQVDEALMKLAGPKAYFMHCLPAERGTEVTDAVIESSRSIVFPQAENRLHAQNA	70
>Nymp_NC_v40042340	MTLPAKIPSARRISCHASSSAPSPVHQTGKEGLHDFLHISDFDKLTIMKILDRAAEVKALLKSGDRSFLPFKGKTMAMIFTKPSMRTRVSFETGFFLLGGHAVYLGPDDIQMGKREETRDIARVLSGYNDIIMARVFAHQDIIDLAKHASVPVINGLTDYNHPCQIMADALTIIEHVGQLEGTKVVYVGDGNNIVHSWLLLASVIPFHFVCACPQGFEPDEQTVQKAKSAGISKIEITNDPKEAVIGADVVYSDVWASMGQKDEAAYRKQQFQGFQVDEALMKLAGPKAYFMHCLPAERGTEVTDAVIESSRSIVFPQAENRLHAQNAVMLHALGL*	337
>Oeur013123	MASSSTFSSWTFYGSTLAPKTTKHCSKFIYSCLNSCFNQTISSISSYASHDMTSPNGKGVDWAWGGLSLKSRAQCRALEVGIESSYSVGNKFQLEDVIEAQQFDRDALGAIFEVALEMEKIEKNSTGSQMLKGYLMATLFYEPSTRTRLSFESAMKRLGGEVLTTENAREFSSAAKGETLEDTIRTVEGYSDIIVMRHFESGAARRAAATASIPIINAGDGPGQHPTQALLDVYTIEREIGKLDGIKVGLVGDLAYGRTVRSLAYLLAKYEDVKIYFVSPDVVKMKDDIKDYLTSKGVEWVESADLMEVASKCDVVYQTRIQRERFGERVDLYEEARGKYIVDCDVLRVMQKHAVVMHPLPRLDEITVDVDADPRAAYFRQAKNGLYIRMALLKLLLLA…	501
>Oeur030920	MDILPKAGPKDFLHIDDFDKDTILSILDRAKEVKAQIKSGDRTYLPFKGKTMAMIFAKPSMRTRVSFETGFHLLGGHAIYLGPDDIQMGKREETRDVARVLSRYNDIIMARVFAHQDILDLAKYASVPVINGLTDYNHPCQIMADALTIIEHVGQLEGKKVVYVGDGNNIVHSWLLLASVVPFHFVCASPTGYEPDARTTKRALRAGVSKIEITNNPKEVVKGADVVYSDVWASMGQKEEAEYRRQVFQGFQVNEELMELAGPNAFFMHCLPAERGVEVTNGVIEAPNSIVFPQAENRMHAQNAIMLHVLGL	312
>Oeur031257	MAMIFAKPSMRTRVSFETGFHLLGGHAIYLGPDDIQMGKREETHDVARVLSRYNDIIMARVFAHQDILDLAKYSSVPVINGLTDFNHPCQIMADALTIIEHVGQLEGAKVVYVGDGNNIVHSWLYLASVVPFHFVCACPKGYEPDARTVKRALKAGVSKIEITNDPKEAVKGADVVYSDVWASMGQKEEAEYRRQVFQGFQVNEELMELAGPKAYFMHCLPAERGVEVTNGVIEAPNSIVFPQAENRMHAQNAIMLHVLGL	261
>ogl_02G0252200	MSAAISGASLVLSSPPAPGPARVSVAAAAPAARRGVVAAAAVSSPAVSSSAGKDAKQIPKDFLHIDDFDKDTIMKILNRAIEVKAMIKSGDRSFQPFKGKSMAMIFAKPSMRTRVSFETGFFLLGGHAIYLGPDDIQMGKREETRDVARVLSGYNDIIMARVFAHQDILDLAKYAAVPVINGLTDYNHPCQIMADALTMLEHIGRIENTKVVYVGDGNNIVHSWLRLAALFPLHFVCACPKGFEPDAKTVEIARSAGSKIEITDDPMEAVKGADVVYTDVWASMGQKEEAEYRKKVFQGFTVDEAMMEMAGPNAFLMHCLPAERGIEVTDGAIEAPNSIVFPQAENRMHAQNAIMLHVLGA	361
>ogl_08G0066100	MAAARATLPLPRVPAPSPRPQLRPFPSLPARRGAVACGAGSAAAGVAASLRLGDVIEAQQFDRDALTEIFEVAREMEALERGSSSRGAGRSRVLEGYLMATLFYEPSTRTRLSFEAAMRRLGGEVLTTENAREFSSAAKGETLEDTIRTVEGYSDIIVLRHFESGAARRAAATADIPVINAGDGPGQHPTQALLDVYTIEREIGTLDGIKLGLVGDLANGRTVRSLAYLIAKYQNIKIYFVSPDVVKMKDDIKEYLTSQGVEWEESSDLLEVASKCDVIYQTRIQKERFGERIDLYEAARGKYIVDKKVLDVLPKHAVIMHPLPRLDEITIDVDSDPRAAYFRQAKNGLYIRMALLKLLLVGR	363
>Opun02G27000	MSAAISGANLVLSSPPAPGARLQPRPARVSVAAAAAPAARRGVVAAAAVSSPAVSSSAGKDAKQIPKDFLHIDDFDKDTIMKILNRAIEVKAMIKSGDRSFQPFKGKSMAMIFAKPSMRTRVSFETGFFLLGGHAIYLGPDDIQMGKREETRDVARVLSGYNDIIMARVFAHQDILDLAKYAPVPVINGLTDYNHPCQIMADALTMLEHIGRIENTKVVYVGDGNNIVHSWLRLAALFPLHFVCACPKGFEPDAKTVEIARSAGSKIEITDDPMEAVKGADVVYTDVWASMGQKEEAEYRKKVFQGFTVDEAMMEMAGPNAFLMHCLPAERGIEVTDGAIEAPNSIVFPQAENRMHAQNAIMLHVLGA	368
>Opun08G07210	MAAARATLPLPRVPASSPRPKLRPFPSLSARRGAVAAAAAGVAASLRLGDVIEAQQFDRDALTEIFEVAREMEALERGSSSRGAGRSRVLEGYLMATLFYEPSTRTRLSFEAAMRRLGGEVLTTENAREFSSAAKGETLEDTIRTVEGYSDIIVLRHFESGAARRAAATADIPVINAGDGPGQHPTQALLDVYTIEREIGTLDGIKLGLVGDLANGRTVRSLAYLIAKYQNIKIYFVSPDVVKMKDDIKEYLTSQGVEWEESSDLLEVASKCDVIYQTRIQKERFGERIDLYEAARGKYIVDKKVLDVLPKHAVIMHPLPRLDEITIDVDSDPRAAYFRQAKNGLYIRMALLKLLLVGR	359
>oru_ORUFI08G08800.1oru	MAAARATLPLPRVPAPSPRPQLRPFPSLPARRGAVACGAGSAAAGVAASLRLGDVIEAQQFDRDALTEIFEVAREMEALERGSSSRGAGRSRVLEGYLMATLFYEPSTRTRLSFEAAMRRLGGGGVPPPKALLLRRQGRDPGRTVEGYSDIIVLRHFESGAARRAAATADIPVINAGDGPGQHPTQALLDVYTIEREIGTLDGIKLGLVGDLANGRTVRSLAYLIAKYQNIKIYFVSPDVVKMKDDIKEYLTSQGVEWEESSDLLEVASKCDVIYQTRIQKERFGERIDLYEAARGKYIVDKKVLDVLPKHAVIMHPLPRLDEITIDVDSDPRAAYFRQAKNGLYIRMALLKLLLVGR	358
>oru_ORUFI02G31030.1oru	MSAAISGASLVLSSPPAPGARPQPRPARVSVAAAAPAARRGVVAAAAVSSPAVSSSAGKDAKQIPKDFLHIDDFDKDTIMKILNRAIEVKAMIKSGDRSFQPFKGKSMAMIFAKPSMRTRVSFETGFFLLGGHAIYLGPDDIQMGKREETRDVARVLSGYNDIIMARVFAHQDILDLAKYAAVPVINGLTDYNHPCQIMADALTMLEHIGRIENTKVVYVGDGNNIVHSWLRLAALFPLHFVCACPKGFEPDAKTVEIARSAGSKIEITDDPMEAVKGADVVYTDVWASMGQKEEAEYRKKVFQGFTVDEAMMEMAGPNAFLMHCLPAERGIEVTDGAIEAPNSIVFPQAENRMHAQNAIMLHVLGA	367
>osa_LOC_Os08g15030osa	MAAARATLPLPRVPAPSPRPQLRPFPSLPARRGAVACGAGSAAAGVAASLRLGDVIEAQQFDRDALTEIFEVAREMEALERGSSSRGAGRSRVLEGYLMATLFYEPSTRTRLSFEAAMRRLGGEVLTTENAREFSSAAKGETLEDTIRTVEGYSDIIVLRHFESGAARRAAATADIPVINAGDGPGQHPTQALLDVYSIEREIGTLDGIKLGLVGDLANGRTVRSLAYLIAKYQNIKIYFVSPDVVKMKDDIKEYLTSQGVEWEESSDLLEVASKCDVIYQTRIQKERFGERIDLYEAARGKYIVDKKVLDVLPKHAVIMHPLPRLDEITIDVDSDPRAAYFRQAKNGLYIRMALLKLLLVGR*	364
>osa_LOC_Os02g47590osa	MSAAISGASLVLSSPPAPGARPQPRPARVSVAAAAPAARRGVVAAAAVSSPAVSSSAGKDAKQIPKDFLHIDDFDKDTIMKILNRAIEVKAMIKSGDRSFQPFKGKSMAMIFAKPSMRTRVSFETGFFLLGGHAIYLGPDDIQMGKREETRDVARVLSGYNDIIMARVFAHQDILDLAKYAAVPVINGLTDYNHPCQIMADALTMLEHIGRIENTKVVYVGDGNNIVHSWLRLAALFPLHFVCACPKGFEPDAKTVEIARSAGSKIEITDDPMEAVKGADVVYTDVWASMGQKEEAEYRKKVFQGFTVDEAMMEMAGPNAFLMHCLPAERGIEVTDGAIEAPNSIVFPQAENRMHAQNAIMLHVLGA*	368
>oth_13879	MAVAHATLPLQRVLTPSNPGKPRPSTLALALPPRRAVATVAAGTSPPRIRDVIEAQQFDRDALDEIFEVAREMEAVERDSHRNPSRILEGHLMATLFYEPSTRTRLSFECAMRRLGGEVLTTENAREFSSAAKGETLEDTIRTVEGYSDIIVLRHFESGSARRAADVANIPVINAGDGPGQHPTQALLDVYTIKREIGTLDGIKLALVGDLANGRTVRSLAYLIAKYRNTKIYFVSPDVVKMKDDIKDYLDSQRVEWEESSDLLEVASKCDVIYQTRIQKERFGERIDLYEAARGKYIVDKKVLDVLPKHAIIMHPLPRLDEIKKEVDSDPRAAYFRQAKNGLYIRMALLKLLLVGH*	358
>oth_19313	MAATAATSGGHPVLSSRVLSSRLRQQLALPARAARPIAAASCSVVPAVAVSSEKDAKQVPKDFLHINDFDKETIMKILNQALEVKTMIKSGDRSFQPFKGKSMAMIFAKPSMRTRVSFETGFFLLGGHAIYLGPDDIQMGKREETRDVARVLSGYNDIIMARVFGHQDILDLAKYASVPVINGLTDYNHPCQIMADALTMIEHIGRIENTKVVYVGDGNNIVHSWLLLAAVLPFHFVCACPKGFEPDAKTVEIARNAGISKIEITNDPREAVKGADVVYTDVWASMGQKEEAEYRKQKFQGFMVDETLMEIAGPQAYLMHCLPAERGVEVTDGVIEGPMSIVFPQAENRMHAQNAIMLHVLGA*	364
>Pand29157	MAMAASSLFTCSLQEGMCFPETKSCSKNFLCNYVNPMHKQLGCSESRHVRHPRFLLNEKSLMLKETEGLSKRKGILCQSVKIENPPSFTMGKKFQLDDVIEAQQFDRDTLSAIFEVAREMEKIEKNSSGSQILKGYLMATLFYEPSTRTRLSFESAMKRLGGEVLTTENAREFSSAAKGETLEDTIRTVEGYSDIIVMRHFESGAAKRAAATAGIPIINAGDGPGQHPTQALLDVYTIEQEIGKLDGIKVGLVGDLTNGRTVRSLAYLLAKYEDVKIYFVSPDVVKMKDDIKDYLTSQGIKWEESADLIEVAANCDVVYQTRIQRERFGERIDLYEEARGKYIVDRRVLEVMPKHAVVMHPLPRLDEITVDVDLDPRAAYFRQAKNGLYIRMALLKLLL…	402
>Pand19191	MAAISTHCSIQAENPYFFSPFSSRSLFRSPLSSRNFSGISLSSPAIRGKISCQTSSATSPPSSSVNGKAKSELKDFLHINDFDRDTILKILDRAAEVKALLKSGERTFLPFKGKTMAMIFAKPSMRTRVSFETGFFLLGGHAIYLGPDDIQMGKREETRDVARVLSRYNDIIMARVFAHQDILDLAKYATVPVINGLTDYNHPCQIMADALTIIEHVGQLEGTKVVYVGDGNNIVHSWLLLASIIPFHFVCACPKGYDPDAKTVAKAQQTGISKIEITNDPKEAVKGADVVYSDVWASMGQKEEATHRRQAFQGFQVDENLIKLAGPKAYFMHCLPAERGVEVTDGVIEAPNSIVFPQAENRMHAQNAIMLHLLGV	376
>pax_00064g00534	MAAIFSQFSSLRSPETFSFSSGKHFPGGIVPSPVTFPAIRRTISCQIATSPSVIQKATANQKDFLHISDFDKATILNILDRAIEVKELIKSGERTYLPFTGKTMAMIFAKPSMRTRVSFETGFYLLGGHAIYLGPDDIQMGKREETRDVARVLSRYNDIIMARVFAHQDILDLAKYATVPVINGLTDYNHPCQIMADALTMIEHIGQLEGTKVVYVGDGNNIVHSWLLLASVIPFHFVCACPKGFEPDQETVEKAQQAGVSKIEITNDPKEAVRGADVVYSDVWASMGQKEEAAHRRQVFQGFQVDEDLMKLAGKKAFFMHCLPAERGVEVTDGVIEAPNSIVFPQAENRMHAQNAIMLHALGL	364
>pax_00140g00025	NANQKDFIHISDFNKSTILNILDRAKEVKALIKSRERTYLPFKGKTMAMIFAKPSMRTRVSFETGFFLLGGHAIYLGPNDIQMGKREETRDIARFSLIRYATVPVINGLTDCNHPCQIMADALTIIEHVGQLEGTKVVYIGDGNNIVHSWLLLASVIPFHFVCACPKGFVPDLETVKKAQQAGITNDKKEAVRGADVVYSDLWASMGQKEEATHRRQVFQGFQVDEELMKLAGRQAYFMHCLPAERGVEVTDSVIEAPNSIIRCKRTQPCLGATIPIQNLVTEAFPILLSSSYNRVTSCMMTLSLLSSVMSFDDHHLIAESNTAFAPSISPACSLRATRVATVAGLC	347
>pax_00493g00312	MAISSTFSSHGFHGKILVSPSTKSCSNFGGNNIWLKLPVNCTPICLLADKSKSQLSFSVEFFKKGRNGCVMSTNSSRFQCRALEVEDKSSIMVGNKFQLDDVIEAQQFDRDTLSAIFEVAQEMEKIEQNSIRSEILKGYLMATLFYEPSTRTRLSFESAMKRLGGEVLTTENAREFSSAAKGETLEDSIRTVEGYSDIIVMRHFESGAARRAAATASIPIINAGDGPGQHPTQALLDVYTIQREIGKLDGIKVALVGDLAYGRTVRSLAYLLAKYQDVKIYFVSPDVVKMKDDIKDYLTSMGVQWEESADLVDVASKCDVLYQTRIQRERFGERVDLYEEARGKYIVDPSVLNVMQKHAVVMHPLPRLDEITVDVDGDPRAAYFRQAKNGLYIRMALLK…	405
>pbr_005932.1	MAAAISSHFAFLSDKPSLSSSLSSFSGQSLRGSPRCSAAVVSSISLPSPARLRRISCQTSSVTSSPSSVANVTAKSELKDFLHISDFDKATILKMLDRAAEVKALLKSGDRSFQPFKGKTMAMIFAKPSMRTRVSFETGFFLLGGHAIYLGPNDIQMGKREETRDVARVLSRYNDIIMARVFAHQDILDLAKYATVPVVNGLTDYNHPCQIMADVLTIIEHIGRIEGTKVVYVGDGNNIVHSWLLMAAVIPFHFVCACPKGFEPDKKTVEKAQQAGISKIEITNDPKEAVKGADVVYSDVWASMGQKEEADSRRKIFRGFQVDENLMKIAGPKAYFMHCLPAERGVEVTDGVVEAPNSIVFPQAENRMHAQNAVMLHLLGV*	382
>pbr_006125.1	MAAAISSHLAFRSEKPSLSSSSSSFSGQSIRSPRCSAKLTGISRSSPASLRRISCQSSIATSPASVADGTAKSQLKDFLHINDFDKSTILKILDRAAEVKALLKSGDRSFQPFKGKTMAMIFAKPSMRTRVSFETGFFLLGGHAIYLGPDDIQMGKREETRDVARVLSRYNDIIMARVFAHQDILDLAKFSTVPVVNGLTDYNHPCQIMADVLTIIEHIGQIEGTKVVYVGDGNNVVHSWLLMAAVIPFHFVCACPKGFEPDKKTVEKAQQAGISKIEITNDPKEAVKGADVVYSDVWASMGQKEEADSRRKIFQGFQVDENLMKIAGPKAYFMHCLPAERGVEVTDGVVEAPNSIVFPQAENRMHAQNAIMLHLLGV*	379
>pbr_020144.1	MAAAISSHFAFLSDKPSLSSSLSSFSGQSLRRSPRCSAAVVSSISLPSPARLRRISCQTSSVTSSPSSVANVTAKSELKDFLHISDFDKATILKMLDRAAEVKALLKSGDRSFQPFKGKTMAMIFAKPSMRTRVSFETGFFLLGGHAIYLGPNDIQMGKREETRDVARVLSRYNDIIMARVFAHQDILDLAKYATVPVVNGLTDYNHPCQIMADVLTIIEHIGRIEGTKVVYVGDGNNIVHSWLLMAAVIPFHFVCACPKGFEPDKKTVEKAQQAGISKIEITNDPKEAVKGADVVYSDVWASMGQKEEADSRRKIFRGFQVDENLMKIAGPKAYFMHCLPAERGVEVTDGVVEAPNSIVFPQAENRMHAQNAVMLHLLGV*	382
>pbr_031250.1	MAASSSLFSSSSFQGVMSFQSTKLCASSSNFVYKQPMHLKRSSQNNGTVSCRALEVDKSSSSYSVGKEFQVTDVIEAQQFDRDLLGAIFDVAREMEKIEKKSPGSQILKGYLMATLFYEPSTRTRLSFESAMRRLGGEVLTTENAREFSSAAKGETLEDTIRTVEGYSDIIVMRHFESGAAKRAAANAGLPVINAGDGPGQHPTQALLDVYTIEREIGKLDGIKVALVGDLANGRTVRSLAYLLARYNDVKIYFVSPDVVKMKNDIKDYLTSRNIQWEESADLMEVASKCDVVYQTRIQRERFGERIDLYEEARGKYIVDSRVLEVMQKHAVVMHPLPRLDEITVDVDGDTRAAYFRQAKNGLYIRMALLKLLLVGW*	378
>pbr_031252.1	MISLAYLLARYNDVKIYFVSPDVVKMKNDIKDYLTSRNIQWEESADLMEVASKCDVVYQTRIQRERFGERIDLYEEARGKYIVDSRVLKVMQKHAVVMHPLPGFDEITVDVDGDTRAAYFRQAKNGLYIRMALLKLLLVGS*	142
>Pdac103699579	LWQDILDLAAYASVPVVNGLTDYNHPCQIMADALTIIEHIGQLEGTKIVYIGDGNNIVHSWLLMASVVPFHFVCACPKGFEPDEKTVEKARSAGISKIEITHDPREAVRGADVVYSDVWASMGQKEEAAYRKQHFQGFQ	139
>Pdac103707101	MVLSMLSTSAVHNGMPFLKPSPNFLSKGHMRSCQESIFADSNLAVNQPVFVNLRAASTDPQHYAFSATSPLQPDYLRKLLPRSHSRCYSVDIKKSSVSIGNKFPLDDVIESQQFDRDILNDIFEVALEMEKIEKNSSRRKILMGYLMATLFYEPSTRTRLSFESAMKRLGGEVLTTENAREFSSAAKGETLEDTIRTVEGYADIIVLRHFESGAARRAASTASIPIINAGDGPGQHPTQALLDVYTIKREIGRLDGITLGLVGDLANGRTVRSLAYLIAKYQNIKIYFVSPDVVKMKDDIKDYLTSMGVGWEESTDLLEVASKCDVVYQTRIQRERFGERIDLYEAARGKYIVNRKVLDVLPKHAVIMHPLPRLDEITVDVDSDTRAAYFRQAKNGLYI…	411
>Pdac103718403	MGHLRRPVCRSGGPCYSLDVEKSSISVGENFQLDDVIESQQFDREIMSDIFEVAREMEKIEKNSSASKILRGYLMATLFYEPSTRTRLSFESAMKRLGGEVLTTENAREFSSAAKGETLEDTIRTVEGYSDIIVMRHFESGAAKRAASTANIPIINAGDGPGQHPTQALLDVYTIEREIGRLDGIRLGLVGDLANGRTVRSLAYLIAKYQDTKIYFVAPDIVKMKDDIKDYLTSKGVEWEESMDLLEVASKCDVVYQTRIQRERFGERIDLYEAARGKYIVDRKVLDVMPKHAIIMHPLPRLDEITVDVDADPRAAYFRQAKNGLYIRMALLKLLLLGW	339
>Pdac103711581	MVAVISGGPSVRSDAAISSLSSAFSGGSFLRSSSFSSGISFASRSSPAGLGGARGRISCRTSAPAHSVPSSSKEGNATSKKDFLHISDFDKDTILKILNHAAEVKALLKSGDRTFLPFKGKTMAMIFAKPSMRTRVSFETGFFLLGGHAIYLGPDDIQMGKREETRDVARVLAGYNDIIMARVFAHQV	188
>PeamScf00059_4.14p	MTLSSLSSSAMSNGMLVSKTGSFCPIKYPRALHQESMFSHPGLLSKQSVLSKSLSVSANPAYQQLFSTIKPPSMEQTPKLLPMRESRCYSLGTAKQPSFSLGVKFQLDDVIEAQQFDRDILNAIFEVAREMERIEKNSPGSQILKGYLMATLFYEPSTRTRLSFESAMKRLGGEVLTTENAREFSSAAKGETLEDTIRTVEGYADIIVMRHFESGAARRAASTASIPVINAGDGPGQHPTQALLDVYTIEREIGKLDGITVGLVGDLANGRTVRSLAYLLAKYQDVKIYFVAPDVVKMKDDIKDYLTSKGVEWEESSDLMEVASKCDVVYQTRIQRERFSERVDLYEEARGKYIVDASVMKVLQKHAVIMHPLPRLDEITVDVDGDPRAAYFRQAKNGL…	413
>PeamScf00025_2.9p	MAAISCSTPLRTDTSSSSSSFCHILRRSSPSKARFLGVDGASTAAIRRISCQSSASAPPAMPSLDGKAKTDLKDFLHISDFDKSTIFKILHRAAEVKALLKSGDRTFLPFKGKTMAMIFTKPSMRTRVSFETGFFLLGGHAIYLGPDDIQMGKREETRDIARVLSNYNDIIMARVFAHQDILDLAKYASVPVVNGLTDYNHPCQIMADALSIIEHVGHLEGTKVVYVGDGNNIVHSWLLLASVVPFHFVCACPEGFEPHKETVEKARSTGISRIEITNNPKEAVKGADVVYSDVWASMGQKEEAAFRRQQFQGFQVNEALMELAGSKAYFMHCLPAERGVEVTDGVIEAPNSIVFPQAENRMHAQNAIMLHLLGL	375
>peq_04689	MESIEKNSSGSKILDGFLMATLFYEPSTRTRLSFESAMKRLGGEVLTTENAREFSSAAKGETLEDTIRIVEGYSDIIVLRHFESGAARRAAATANIPIINAGDGPGQHPTQALLDVYTIGRELGRFDGIKLGLVGDLANGRTVRSLAYLISKYQDIKIYFISPDVVKMKDDIKEYLTAKGVEWEESSDLLDVASKCDVIYQTRIQRERFGERIDLYEAARGKYVVDNHVLNVMPKHAVLMHPLPRLDEIALEVDSDPRAAYFRQAKNGLFIRMAVLKLLLLGWR	284
>peq_31768	MAAAITSGSRLSSYSPSASLSSSSSVFIGRFRRQPLRPVFRASISSSSVRMVGTGFHIACRSSAPTASPILSSHESGEKTRLKDFIHISDFDNETIMKILQNATEVKAMLKSGDRTFQPFKGKTMAMIFSKPSMRTRVSFEAGFSLLGGHAIYLGPDDIQMGKREETRDVARVLSRYNDIIMARVFAHQDILDLGKFASVPVVNGLTDYNHPCQIMADALTIIEHIGQLEGTKIVYVGDGNNIVHSWLMLASVVPLHFVCACPKGFEPDEKTVEKARSAGISKIVITDNPREAVVGADVVYSDVWASMGQKEEAAFRRQKFQGFQVDEAMMELAGPKAYFMHCLPAERAVEVTDGVMEAPNSIVFTQAENRMHAQNAIMLHLFGF	385
>PgraCDL15_Pgr006885	MAAISSHCAASPAKPSLSSPASSFSGTSLRHFYRPVGALVSLPAISPSIRQPISCQISSSTSAPPSAMPKEKSEPKDFLHINDFDKETIMKILNRAVEVKSVIKSGDRSFQPFKGKSMAMIFAKPSMRTRVSFETGFFLLGGHAVYLGPDDIQMGKREETRDVARVLSGYNDIIMARVFAHQDILDLAKYSSVPVVNGLTDYNHPCQIMADALTMIEQIGRIEGTKVVYVGDGNNIVHSWLLLAAVIPFHFVCACPKGFEPDAKTVEKARQAGISKIEITNDPKEAVRGADVVYSDVWASMGQKEEAAYRRQVFQGFQVDEAMMKLAGPKAYFMHCLPAERGVEVTDEVIEAPNSIVFPQAENRMHAQNAIMLHLMGC	378
>PgraCDL15_Pgr007339	MATSCSFSASNLTRPRTSLEAVNSLQASSLNHSTFSLNPIKTLGVRRFSAWNKIRCCAVELENSRPFSAGKKFQLDDVIEAQQFDRDILNAIFEVAQDMERVEKNPLRSQILKGYLMATLFYEPSTRTRLSFESAMKRLGGEVLTTENAREFSSAAKGETLEDTIRTVEGYSDIIVMRHFESGAAMRAANTAGIPIINAGDGPGQHPTQALLDVYTIEREVGKLDDIKVALVGDLANGRTVRSLAYLLAKYQDVKIYFVAPDVVKMKDDIKDYLTSKGVKWEETSDLMEVASKCDIVYQTRIQRERFGERIDLYEEARGKYIVDKAVLDMMQKHAVVMHPLPRLDEITVEVDADPRAAYFRQAKNGLYIRMALLKLLLLGW	381
>PgraCDL15_Pgr012216	MATSCSFSACKLTELQYPQKAANSLQSSFSNRFFPAKSAPLSSGLMKCMPTLTGNRGCSVRCSVLETRNPVSISAGKNFQLEDVIEAQQFNRDILSATFEVAREMENIEKNSLGSQVLKGYLMATLFYEPSTRTRLSFESAMKRLGGEVLTTENAREFSSAAKGETLEDTIRTVEGYSDIIVMRHFESGAAKRAAATAGIPIINAGDGPGQHPTQALLDVYTIEREIGQLDGIKVALVGDLANGRTVRSLAYLLAKYKDVKIYFVSPDVVKMKDDIKDYLTSMGVEWEESSDLLEVASKCDVVYQTRIQRERFAERPNLYEAARGKYIVDRGVLNAMQKHAVVMHPLPRLDEITVDVDADPRAAYFRQAKNGLYIRMALLKLLLIGW	387
>pmu_005848	MAAISSHLLVRSDKLSLSSPFSSFSGQNLRRSPRFSGEFTSISVSSPATLPKISCQTSSATSPPSSLDNGTAKAELKDFLHISDFDKSTILKILDRAVEVKALLKSGERTYLPFKGKTMAMIFAKPSMRTRVSFETGFFLLGGHAIYLGPNDIQMGKREETRDVARVLSRYNDIIMARVFAHQDILDLAKYATVPVVNGLTDYNHPCQIMADVLTIIEHVGQLEGTKVVYVGDGNNIVHSWLLMASVIPFHFVCACPKGFEPDKKTVEKAQQAGISKIEITNDPKEAVKGADVVYSDVWASMGQKEEAAYRHQVFQGFQVDENLMKIAGPKAYFMHCLPAERGVEVTDGVVEAPNSIVFPQAENRMHAQNAVMLHLLGV	379
>pmu_011892	MAASSSLFSTSFQGFMSFQNTNLCYKEFNCKYSNFIRKQSGHSNSKYLTHSRLFPNERSSEFGQNEKFSQKNGFLCRALKIENLPSFSVGKKFQLTDVIEAQQFDRDLLSAIFKVARDMEKIEKNSPGSQILKGYLMATLFYEPSTRTRLSFESAMRRLGGEVLTTENAREFSSAAKGETLEEWCSIPVINAGDGPGQHPTQALLDVYTIEREIGKLDGIRVALVGDLANGRTVRSLAYLLARYKDVKIYFVSPDVVKMKDDIKDYLTSRKIEWEESADLMEVASKCDVVYQTRIQRERFGERIDLYEEARGKYIVDSHVLEVMQKHAVVMHPLPRLDEITVEVDGDPRAAYFRQAKNGLYIRMALLKLLLVGW	374
>ppe_4G221200	MVTQNASLYWFFCEFVVLRLEIAEMAASSSLFSTSFQGVMSFQNTNLCYKEFNCRYSNFIRKQSSHSNSKYLTHSRLFPNERSSEFGQNDKFSQKNGFLCRTLKIENLPSFSVGNKFQLTDVIESQQFDRDLLSAIFEVARDMEKIEKNSPGSQILKGYLMATLFYEPSTRTRLSFESAMRRLGGEVLTTENAREFSSAAKGETLEDTIRTVEGYSDIIVMRHFESGAAKRAAATAGIPVINAGDGPGQHPTQALLDVYTIEREIGKLDGIKVALVGDLANGRTVRSLAYLLARYKDVKIYFVSPDVVKMKDDIKDYLTSRKIEWEESSDLMEVASKCDVVYQTRIQRERFGERIDLYEEARGKYIVDSHVLEVMQKHAVVMHPLPRLDEITVDVDGDP…	426
>ppe_1G376500	MAAISSHLLVRSDKLSLSSPFSSFSGQNLRRSPGFSGKFTSICVSSPATLPKISCQTASATSPPSSLDNGKAKAELKDFLHISDFDKSTILKILDRAVEVKALLKSGERTYLPFKGKTMAMIFAKPSMRTRVSFETGFFLLGGHAIYLGPNDIQMGKREETRDVARVLSRYNDIIMARVFAHQDILDLAKYATVPVVNGLTDYNHPCQIMADVLTIIEHVGQLEGTKVVYVGDGNNVVHSWLLMASVIPFHFVCACPKGFEPDKKTVEKAQQAGISKIEITNDPKEAVKGADVVYSDVWASMGQKEEAAYRHQVFQGFQVDENLMKIAGPKAYFMHCLPAERGVEVTDGVVEAPNSIVFPQAENRMHAQNAVMLHLLGA*	380
>Psom113300230	MRGSNSASTASVSSNVIQFSLTVPIGEKISCSKSYRFRPFYSLLYRTSCCVIMFFMESSLICVKLCLQGHICGSASHGMHIHLLYTCTSPLIRSETSSLSSFSSSFPTQKLLQSVCFPSSSLKSNQISCQTSASASSSISSSVNGKAKLGLKDFIHISDFEVKALLKSGDRSFQPFKGKSMAMIFAKPSMRIRVSFETGFFLLGGHAIYLGPDDIQMGKREETRDVARVLSGYNDIIMARLFAHQDILDLAKYASVPVINGLTDYNHPVQIMADALTIIEHVGQLEGTKVVYVGDGNNIVHSWLLLASVVPFYFVCACPKGFEPDEKTVEKARKAGISKIEITNDPKEAVKAANVVYSDVWASMGQQGEAEYRRKVFNGFQVNEALMTLAGPEAYFMHC…	441
>Psom113282852	MSLSTSLSTCTAQRVVPKSAKCYRECSYTNFTPNQSVLSKPLHSNDRALSSLSLTMNSSKCQGNGKILRSGGFQCHALDIKSPSSFLAGEKFQLDDVIEAQQFDLDILNAIFEVAREMENIEKRSGQSEILKGYLMSTLFYEPSTRTRLSFESAMKRLGGEVLTTENAREFSSAAKGETLEDTIRTVEGYSDIIVMRHFESGAARRAAGTASIPIINAGDGPGQHPTQALLDVYTIEREIGKLDGIKVGLVGDLANGRTVRSLAYLLAKYRDVKIYLVSPDVVKMKDDIKDYLTSKGVEWEESADLIEVASKCDVVYQTRIQKERFGERIDLYEEARGKYIVDRTVLGVMQKHAVVMHPLPRLDEITVDVDADPRAAYFRQAKNGLYIRMALLKLLLVGW	400
>Psom113296622	MSLSTSLSTCTAQPVVPKSAKCYQQCSYTNFIPNRSVLSKPLHSNDRALSSLSLAMNSSKCQGNGKILHSGGFQCHALDIKSPSSFLAGEKFQLDDVIEAQQFDLDILNAIFEVAREMENIEKRSGQSEILKGYLMSTLFYEPSTRTRLSFESAMKRLGGEVLTTENAREFSSAAKGETLEDTIRTVEGYSDIIVMRHFESGAARRAAGTASIPIINAGDGPGQHPTQALLDVYTIEREIGKLDGIKVGLVGDLANGRTVRSLAYLLAKYRDVKIYLVSPDVVKMKDDIKDYLTSKGVEWEESADLIEVASKCDVVYQTRIQKERFGERIDLYEEARGKYIVDRTVLDVMQKHAVVMHPLPRLDEITVDVDADPRAAYFRQAKNGLYIRMALLKLLLVGW	400
>Psom113348501	MASSICCTSPLIQSDTSSLSSFSSSFPAQKLLQSVCFPSSLLKSNRISCQASASASVSSSVNGKAKLGLKDFIHISDFDKDTIFKILDRASEVKALLKSGDRSFQPFKGKTMAMIFAKPSMRTRVSFETGFFLLGGHAIYLGPDDIQMGKREETRDVARVLSGYNDIIMARLFAHQDILDLAKYASVPVINGLTDYNHPVQIMADALTIIEHVGQLEGTKVVYVGDGNNIVHSWLLLASVVPFHFVCACPKGFEPDEKTVEKARDAGISKIEITNDPKEAVKGANVVYSDVWASMGQKGEAEYRRKVFEGFQVNEELMTLAGPEAYFMHCLPAERGVEVTNGVIEAPNSIVFPQAENRMHAQNAIMLHQFGL	372
>Psom113336646	TPLEKAQKLLQSVCFPSSLLKCNRISCQTSASASASVSSSINGKAKLGIKDFIHISDFDKDTIFKILDRASEVKALLKSGDRSFQPFKGKTMAMIFAKPSMRTRVSFETGFFLLGGHAIYLGPDDIQMGKREETRDVARVLSGYNDIIMARLFAHQDILDLAKYASVPVINGLTDYNHPVQIMADTLTIIEHVGQLEGTKVVYVGDGNNIVHSWLLLASVVPFHFVCACPKGFEPDEKTVEKARNAGVSKIEITNDPKEAVKGANVVYSDVWASMGQKGEAEYRRKVFEGFQVNEELMTLAGPEAYFMHCLPAERGVEVTNGVIEAPNSIVFPQAENRMHAQNAIMLHQFGL	352
>Psom113343106	MECTSICCTSPLIRSDTSFSSSFPSQKLLQSVCSPSNLLKSNRISCQTSASASISSSVNGKAKLGLKDFIHISDFDKDTIFKILDRASEVKALLKSGDRSFQPFKGKTMAMIFAKPSMRTRVSFETGFFLLGGHAIYLGPDDIQMGKREETRDVARVLSGYNDIIMARLFAHQSSPKEAVKGANVVYSDVWASMGQKGEAEYRRKVFNGFQVNEELMMLAGPEAYFMHCLPAERGVEVTNGVIEAPNSIVFPQAENRMHAQNAIMLHQFGL	271
>ptr_002G033700	MIKDIPDLAKYAIVPVINSLTDDDHLCQMMADALMKIEHGGRLEGTMVVYVGVGNNVKAQHFGIGKFEITKDPQESVRGADVVYSDAQKEEAAYCHQVLEGLQAYMLLFSKTIDYKGFKLLMQEISKTQFTVSFRLIHCTGFITVNKLEKIFHMFSNNINWGRSVQDDAIKLHMLGLRSQISHTQIPKHPSS*	193
>ptr_005G229400	MAAISCHCAVPSKKVSLSSSSSALSTTPLSRCSRFSAVSVPSRASRGRISCQISSSSATSPPPPSSVNGPAKAGMEDFLHISDFDKATIMKILDRAAEVKAVIKSGDRTFLPFKGKTMAMIFAKPSMRTRVSFETGFFLLGGHAIYLGPDDIQMGKREETRDVARVLSRYNDIIMARVFAHQDILDLAKHATVPVINGLTDYNHPCQIMADALTIIEHVGRLEGTKVVYVGDGNNIVHSWLLLAAVIPFHFVCACPKGFEPDAKTVQKAQQAGISKIEITNDPQEAVRGADVVYSDVWASMGQKEEAAHRRQVFQGFQVDENLMKLAGPKAYFMHCLPAERGVEVTDGVIEAPNSIVFPQAENRMHAQNAIMLHALGL*	379
>ptr_001G357200	MRLAIHPPRAGILSGSSPPATVLGWNVQATRHQPFSLASTVFGVSRQSGRLSMRSRIHSQLLGIQNTPSFSAGKKFQLDDLIEAQQFDREILADIFEVAHEMEKVEKNSPGSQVLKGYLMATLFYEPSTRTRLSFESAMKRLGGEVLTTENAREFSSAAKGETLEDTIRTVEGYSDIIVMRHFESGAAKRAAATAEVPVINAGDGPGQHPTQALLDVYTIDREIGKLDGIKVALVGDLANGRTVRSLAYLLAKYQDVKIYFVSPDVVKMKDDIKDYLTSKRVEWEESADLMEVASKCDVLYQTRIQRERFGKRIDLYEEARGKYIVDHDVLNVMQNHAVVMHPLPRLDEITVDVDADPRAAYFRQAKNGLYIRMALLKLLLVGW*	385
>pvu_009G059600	MAVIPCQCYRTVASDKPYLSGHNLRHRAPFPAASVSFRRRISCVASPAVTQKVALKDFLHIDDFDKDTILKMLDRAIEVKALLKSGDRSFRPFEGKTMSMIFTKPSMRTRVSFETGFSLLGGHAIYLGPNDIQMGKREETRDVARVLCRYNDIIMARVFAHQDILDLAKYATVPVVNGLTDYNHPCQIMADALTMIEHIGRFEGTKVVYVGDGNNIVHSWLLMASVIPFHFVCACPKGFEPDAKTVEKARKAGISKIEITNDPKEAVKGADVVYSDVWASMGQKEEAEHRRQVFKEFQINKDLMEMAGSKAFFMHCLPAERGVEVTDEVIEAPNSIVFQQAENRMHAQNAVMLHVLGK*	359
>pvu_008G270600	MSAASLLFSCSMHVGVSHPKLAAKSSVCLPNQPWNHLKPKTSFGHSGVSEKSKLSCKGDEIMWRAGALQVENAPSFSVGQKFQLDDVIEAQQFDRETLSAIFEVARSMESIESSSSRSQMLKGYLMATLFYEPSTRTRLSFESAMKRLGGDVLTTENAREFSSAAKGETLEDTIRTVEGYTDIIVMRHFESGAAKRAAATASIPVINAGDGPGQHPTQALLDVYTIEREIGKLDGIRVGLVGDLANGRTVRSLAYLLAKYEDVKIYFVSPNVVKMKDDIKEYLTSKGVEWEESGDLMEVASKCDVVYQTRIQKERFGEKIDLYEEARGKYIVNKDVLGVMQKHAVVMHPLPRLDEITVDVDSDPRAAYFRQAKNGLYIRMALLKVLLLGW*	391
>Qrob0131510.2	MAVSSSLFTSSLQGSMVAPKTLKCYREYMCSPSNLSCRQSGYSKSVYLTHLRLLPSGKLLKREQTDGVSPKDRIQCCAVQVENAPSFSVGKKFQLDDVIEAQQFDRDILGAIFEVAREMEKIEKNSPGSQILKGYLMATLFYEPSTRTRLSFESAMKRLGGEVLTTENAREFSSAAKGETLEDTIRTIEGYSDIIVMRHFESGAAKRAAVTAGIPIINAGDGPGQHPTQALLDVYTIEREVGKLDGIKVGLVGDLANGRTVRSLAYLLAKYQDVKIYFVSPDVVKMKDDIKDYLTSKVVEWEESTDLMEVASKCDVVYQTRIQKERFGERIDQYEEARGKYIVDQNVLDVMQKHAVVMHPLPRLDEITVDVDGDPRAAYFRQAKNGLYIRMALLKLLLV…	402
>Qrob0599000.2	MSAIFSHCTPITSDKAASLSSSFSGHDLWRSAQLPRKFCSTISVSSPASSPALRSRIACQISSSAAATSPPSSSVNVQAKSGQKDFLHISDFDKATILKILDQAAEVKALLKSGDRTFLPFKGKTMAMIFAKPSMRTRVSFETGFSLLGGHAIYLGPDDIQMGKREETRDVARVLCRYNDIIMARVFAHQDILDLAKYATVPVVNGLTDYNHPCQIMADALTIIEYIGHLEGTKVVYVGDGNNIVHSWLLLASVIPFHFVCACPKGFEPDEQTVEKARKAGIGKIEITNDPKEAVRGADVVYSDVWASMGQKEEAAHRRQVFKDFQVDENLMKLAGPKAYFMHCLPAERGVEVTDDVIEAPNSIVFPQAENRMHAQNAIMLHLFGL*	387
>Qrob0629540.2	MAVSSSLFTTSLQGSMVAPKTLKCHREYMCSPSNVSCRQSGYTKSMYLAHSRLLPSGKLSKWEQTDGFSSKDRIQCCAVQVENAPSFSVGKKFQLDDVIEALQFDRDILGAIFEVASEMEKIEKNSPGSQILKGYLMATLFYEPSTRTRLSFESAMKRLGGEVLTTENAREFSSAAKGETLEDTIRTIEGYSDIIVMRHFESGAAKRAAVTAGIPIINAGDGPGQHPTQALLDVYTIERELGKLDGIKVGLVGDLANGRTVRSLAYLLAKYQDVKIYFVSPDVVKMKDDIKDYLTSKGVEWEESADLMEVASKCDIVYQTRIQKERFGERIDQYEQARGKYIVDQNVLDVMQKHAVVMHPLPRLDEISVDVDRDPRAAYFRQAKNGLYIRMALLKLLLV…	402
>Rchi112198132	MAASSLLFSSQGIMSFHKTTMCYKDFRSSYLDVVCKQSGRSNFMCLARSRLLPNETLSKCEQVVKFSQKNDFLCRALKVENSSSFSTGKKFQLDDVIEAQQFDRDILSAIFEVARGMEKIEKNSLGSQILKGYLMATLFYEPSTRTRLSFESAMKRLGGEVLTTENAREFSSAAKGETLEDSIRTVEGYSDIIVMRHFESGAAKRAAATAAIPIINAGDGPGQHPTQALLDVYTIEREIGKLDGIRVALVGDLANGRTVRSLAYLLARYNDVKIYFVSPDAVKMKDDIKDYLTSKKVEWEESGDLMEVASKCDVLYQTRIQRERFGERIDLYEEARGKYIVDHHVLDVMQKHAVVMHPLPRLDEITVDVDGDPRAAYFRQAKNGLYIRMALLKLLLVGW	399
>Rchi112174792	MAASSSLFSCSIQGVMPFQKTKTDYKQFQCNYSDLVCKQFSHSNSMHLKHPRLLPNEKFSQSETLCRALKVENSPSFLVGKKFQLDDVIEAQQFDRDILGAIFEVARDMEKIEKRSPGSQILKGYLMATLFYEPSTRTRLSFESAMKRLGGEVLTTENAREFSSAAKGETLEDSIRTVEGYSDIIVMRHFESGAAKRAAATAGIPVINAGDGPGQHPTQALLDVYTIEREIGKLDGIKVALVGDLANGRTVRSLAYLLARYNDVKIYFVSPDAVKMKNDIKDYLTSRKVEWEESADLMEVASKCDILYQTRIQRERFGERIDLYEEARGKYIVDRHVLEVMQKHAVVMHPLPRLDEITVDVDGDLRAAYFRQAKNGLYIRMALLKLLLVGW	391
>Rchi112172706	MAAAISSSHLLLRSDRASPSSFSGQSLQRSPPFSGKFASISVSSPASFRRISCQASSTASSPSTLATGTAKAEQKDFLHINDFDKSTILKILDRAAEVKALLKSGEKTYLPFKGTTMAMIFAKPSMRTRVSFETGFFRLGGHAIYLGPNDIQMGKREETRDVARVLSRYNDIIMARVFAHQDILDLAKYASVPVVNGLTDYNHPCQIMADVLTIIEHIGQLEGTKVVYVGDGNNIVHSWLLMASVIPFHFVCACPKGFEPDKETVEKAQQAGISKIEITNDPKEAVKGADVVYSDVWASMGQKEEAAYRHQVFQGFQIDENLMKLAGPNAYFMHCLPAERGVEVTDGVIEASNSIVFPQAENRMHAQNAIMLHLLGV	377
>rco_29762.t000023	MCNYSSLFSKQTCSPKPISFSPVLRPLIRSGVRCSALEIGNADLLFSTGNRFQLEDVIEAQQFDREILNAIFEVAREMEKIEKNSPGSQILKGYLMATLFYEPSTRTRLSFESAMKRLGGEVLTTENAREFSSAAKGETLEDTIRTVEGYSDIIVMRHFESGAARRAATTACIPVINAGDGPGQHPTQALLDVYTIDREIGKLDGIKVALVGDLANGRTVRSLAYLLAKYQDVKIYFVSPDVVKMKDDIKDYLASRGVEWEESADLMEVASKCDVVYQTRIQRERFGERIDLYEEARGKYIVDSDVLNVMQKHAVVMHPLPRLDEITVDVDVDPRAAYFRQAKNGLYIRMALLKLLLVGW	360
>rco_30170.t000483	MAAISCHCAVPSNKLSLSSSFSSSAFTSNLLSRHARLSTVTASSQAIIRGRISCQTSSATSSPSSSVNGKAKTELKDFVHISDFDKATIMKILDRAAEVKALLKSGDRSFLPFKGKTMAMIFAKPSMRTRVSFETGFFLLGGHAIYLGPDDIQMGKREETCDVARVLSRYNDMIMARVFSHQDILDLAKYATVPVVNGLTDYNHPCQIMADALTIIEHIGQLEGTKVVYVGDGNNIVHSWLLLASVIPFHFICVCPKGFEPDAETVKKAQEAGISKIEITNDPKEAVRGADVVYSDVWASMGQKEEAAHRRKAFQGFQVDEDLMKLAGPKAYFMHCLPAERGVEVTDGVIEAPNSIVFPQAENRMHAQNAIMLHVLGL	378
>rco_41640.t000001	MCQTYIQAARQFDFELRIACPQGFEPREDLLAANKDRVVVVRDPKEAARGAHLLATDVWASMGHEHEINERRRAFAGYQLNRELLAVAAADALYMHCLPAHREEEISADLMEDPHSVIWDEAENRLHSQKALMEFLLTQSR	141
>roc_G02345	MAAAISSSQLSVRSDKVSISSLSGQGLRRSPPFSGKFTTSISVSSPSSASFRRISCQASSTTSSPSSLETGTGRAKSELKDFLHISDFDKSTILKILDRAVEVKALLKSGEKTYLPLKGKTMAMIFAKPSMRTRVSFETGFFLLGGHAIYLGPNDIQMGKREETRDVARVLSRYNDIIMARVFAHQDILDLARYATVPVVNGLTDYNHPCQIMADVLTIIEHIGQLEGTKVVYVGDGNNIVHSWLLMASVIPFHFVCACPKGFEPDQETVEKAQQAGISKIEITNDPKEAVKGADVVYSDVWASMGQKEEAAYRRQVFQGFQIDENLMKLAGPKAYLMHCLPAERGAEVTDGVIEAPNSIVFPQAENRMHAQNAIMLHLLGM	382
>roc_G24501	MAASSSLFSCSIQGVMSFQKTKTCYKEFQCSYSDIVCKQFGHSKSMYLTHSSLLPNEKLSKCEPAVKLSQKNEILCRALKIENSLSYSVGKKFQLDDVIEAQQFDRDILGAIFEVARGMEKIEKNSPGSQILKGYLMATLFYEPSTRTRLSFESAMKRLGGEVLTTENAREFSSAAKGETLEDSIRTVEGYSDIIVMRHFESGAAKRAAATAGIPVINAGDGPGQHPTQALLDVYTIEREIGKLDGIKVALVGDLANGRTVRSLAYLLTRYNDVKIYFVSPDAVKMKNDIKDYLTSKNVQWEESADLMEVASKCDILYQTRIQRERFGERIDLYEEARGKYIVDRRVLEVMQKHAVVMHPLPRLDEITVEVDADPRAAYFRQAKNGLYIRMALLKLLLV…	401
>roc_G26594	MAASSSLFSCSSQGIMSFHKTKTCYKEFRSSYLDGHSNSMYVTQSRWLPNEKLSECEQAAKFSQKNVILCQALKIENSPSFLVGKKFQLNDVIEAQQFDRDILSAIFEVARGMEQIEKNSPRSQILKGYLMATLFYEPSTRTRLSFESAMKRLGGEVLTTENAREFSSAAKGETLEDTIRTVEGYSDIIVMRHFESGAAKRAAATAGIPIINAGDGPGQHPTQALLDVYTIEREIGKLDGIKVALVGDLANGRTVRSLAYLLARYNDVKIYFVSPDAVKMKNDIKDYLTSKKVEWEESADLMEVASKCDVLYQTRIQRERFGERIYLYEEARGKYIVDRHVVDVMQKHAVVMHPLPRLDEINVDVDGDPRAAYFRQAKNGLYIRMALLKLLLVGW	395
>SaccSh04_g019470	MTPAAAISGSSSHLVVSSPRLRQSLTLPPRTARPIAAAAASPVARRGVAVAAVSSPAVSAAAGKDAKQAPKDFLHISDFDKDTIMKILNQAIEVKAVIKSGDRSFQPFKGKSMAMIFAKPSMRTRVSFETGFFLLGGHAIYLGPDDIQMGKREETRDVARVLSGYNDIIMARVFAHQDILDLAKYAPVPVINGLTDYNHPCQIMADALTMLEHIGRIESTKVVYVGDGNNIVHSWLLLAAVLPFHFVCACPKGFEPDAKTVEIARSAGISKIEITNDPREAVKGADVVYTDVWASMGQKEEADYRKQKFQGFTVDEALMEIAGPQAYLMHCLPAERGAEVTDGAIEAPNSIVFPQAENRMHAQNAIMLHVLGA	373
>SaccSh07_g007640	MAAAAPAALPRPHLSLPSSSRRSPRLSLTLSSAPRLRGGAATSVAAGTSAAPQQHQVTARLGDVIEAQQFDRDALNEIFEVAREMEAVERGSHGAPSRVLEGYLMATLFYEPSTRTRLSFEAAMRRLGGEVLTTENAREFSSAAKGETLEDTIRTVEGYSDIIVLRHFESGAARRAADTVNIPVINAGDGPGQHPTQALLDVYTIKREIGTLDGIKLGLVGDLANGRTVRSLAYLIAKYQNIKIYFVSPDVVKMKDDIKDYLISKGVEWEESSDLLEVASKCDVIYQTRIQKERFGERIDLYEAARGKYIVDKKVLDVLPKHSVIMHPLPRLDEITVEVDSDPRAAYFRQAKNGLYIRMALLKLLLVGH	369
>SaccSh07_g007650	MAAAARAALPRPHLSLPSSSRRSPRLSLTLSSAPRLRGGAATSVAAGTSPAPQQHQVTARLGDVIEAQQFDRDALNEIFEVAREMEAVERGSHGAPSRVLEGYLMATLFYEPSTRTRLSFEASMRRLGGEVLTTENAREFSSAAKGETLEDTIRTVEGYSDIIVLRHFESGAARRAADTANIPVINAGDGPGQHPTQALLDVYTIKREIGTLDGIKLGLVGDLANGRTVRSLAYLIAKYQNIKIYFVSPDVVKMKDDIKDYLNSKGVEWEESSDLLEVASKCDVIYQTRIQKERFGERIDLYEAARGKYIVDKKVLDVLPKHSVIMHPLPRLDEITVEVDSDPRAAYFRQAKNGLYIRMALLKLLLVGH	369
>sbi_004G268100	MTPAAAISGSSGHLVVSSPCLRQPLPPSPRTARPIAANAASPVARRGVAAAAVSSPAVSAAAGKDAKQAPKDFLHINDFDKDTIMNILNRAIEVKAAIKSGDRSFQPFKGKSMAMIFAKPSMRTRVSFETGFFLLGGHAIYLGPDDIQMGKREETRDVARVLSGYNDIIMARVFAHQDILDLANYAPVPVINGLTDYNHPCQIMADALTMLEHIGRIENTKVVYVGDGNNIVHSWLLLAAVLPFHFVCACPKGFEPDAKTVEIARSAGISKIEITNDPREAVKGADVVYTDVWASMGQKEEADYRKQKFQGFTVDEALMEIAGSQAYLMHCLPAERGVEVTDGAIEAPNSIVFPQAENRMHAQNAIMLHVLGA*	374
>sbi_007G092200	MAAAARAALPRPHLSLPSSSRRSSPRLSLTPSSAPPRLRGGAATSVAAGTSAAPQQHQVTARLGDVIEAQQFDRDALNEIFEVAREMEAVERGSHGAPSRVLEGYLMATLFYEPSTRTRLSFEAAMRRLGGEVLTTENAREFSSAAKGETLEDTIRTVEGYSDIIVLRHFESGAARRAADTANIPVINAGDGPGQHPTQALLDVYTIKREIGTLDGIKLGLVGDLANGRTVRSLAYLIAKYQNIKIYFVSPDVVKMKDDIKDYLNSKGVEWEESSDLLEVASKCDVIYQTRIQKERFGERIDLYEAARGKYIVDKKVLDVLPKHSVIMHPLPRLDEIRVEVDSDPRAAYFRQAKNGLYIRMALLKLLLVGH*	372
>Sbir131S07114_SCLBI	MAAISGNCALRSDKMALSASSSSFSGKILPKYSQFSVTSVSPSRTFPVLRRNISCQASSATSAQSSVNGKAKAELKDFLHISDFDKGTILKILDRAAEVKALLKSGDRTFLPFKGKTMSMIFAKPSMRTRVSFETGFSLLGGHAIYLGPDDIQMGKREETRDVARVLCRYNDIIMARVFAHQDILDLAKYATVPVVNGLTDYNHPCQIMADALTIIEHIGQLEGTKVVYVGDGNNIVHSWLLMASVIPFHFVCASPKGFEPDKATVEKARQAGIGQIEITNDPKEAVQGANVVYSDVWASMGQKEEAAYRRQVFQGFQVDEALMKLAGPKAYFMHCLPAERGVEVTDGVIEAPNSIVFQQAENRMHAQNAIMLHLLGL	378
>Sevir.1G294000	MTPAAAAAAISGSSGHLVLPSPRLRQPLTLAPGTARPIAASPVARRGVAVAAVSTPAASPAAGKDAKQVPKDFLHINDFDKDTIMKILNRALEVKKAIKSGDTSFQPFKGKSMAMIFAKPSMRTRVSFETGFFLLGGHAIYLGPDDIQMGKREETRDVARVLSGYNDMIMARVFAHQDILDLAKYASVPVINGLTDYNHPCQIMADALTMIEHIGRIENTKVVYVGDGNNIVHSWLLLAAVLPFHFVCVCPEGFEPDAKTVEIARSAGISKIEITNDPREAVKGADVVYTDVWASMGQKEEADYRKQKFQGFTVDEAMMEIAGPQAYLMHCLPAERGVEVTDGAIEAPNSIVFPQAENRMHAQNAIMLHVMGA*	374
>Sevir.6G104900	MAAAARAALPRPYIPFSPSTRRNPRLSLAPSPIPCLRGGAAATATAALPQQQVTTRLSDVIEAQQFDRDALNEIFEVAREMEAVERGSHGAPSRVLEGYLMATLFYEPSTRTRLSFEAAMRRLGGEVLTTENAREFSSAAKGETLEDTIRTVEGYSDIIVLRHFESGAARRAADTADIPIINAGDGPGQHPTQALLDVYTIKREIGTLDGIKLGLVGDLANGRTVRSLAYLIAKYQNIKIYFVSPDVVKMKDDIKDYLNSKGVEWEESSDLLEVASKCDVIYQTRIQKERFGERIDLYEAARGKYIVDKKVLNVLPKHAVIMHPLPRLDEITVDVDSDPRAAYFRQAKNGLYIRMALLKLLLVGP*	366
>sin_1001814	MLTNCITYPLEINGGVSSPDSASLSSTSWRSRAAQNLHRFSGVSIAAPAIRRRVSCQAVSSAPSSSVDAKAKAGLKDFLHISDFDKDTILKILDRAKEVKELIKSGERTYLPCKGKTMAMIFAKPSMRTRVSFETGFYLLGGHALYLGPDDIQMGKREETRDVARVLSRYNDIIMARVFAHQDILDLAKYATVPVINGLTDYNHPCQIMADALTMIEHIGRLEGTKVVYVGDGNNIVHSWLMLASVIPFHFVCACPRGFEPDARTAKKAIRAGVSKIEITNDPKEAVKGADVVYTDVWASMGQKEEAEYRRKVFQGFQVDEELMELAGPKAYFMHCLPAERGVEVTDGVIEAPNSIVFPQAENRMHAQNAIMLHALGL	378
>sin_1014410	MASSSTFSTWALNGGVLVPKVSRNDGEFICNYLNCCVKRTPFMPTSQSAHVSRSCVFPGAKAIDWRRGKLSPKGGLQCKALEVDTKHSFSLGNKFQLEDVIEAQQFDRDTLSAIFEVALEMEKIEKNSAGSQILKGYLMATLFYEPSTRTRLSFESAMKRLGGEVLTTENAREFSSAAKGETLEDTIRTVEGYSDIIVMRHFESGAARRAATTASIPIINAGDGPGQHPTQALLDVYTIQREIGKLDGIKVGLVGDLAYGRTVRSLAYLLAKYKDVKIYFVSPEVVKMKDDIKDYLTSRGVEWEESADLLEVASKCDVVYQTRIQRERFGERIDLYEEARGKYIVNLDVLNVMQKHAVVMHPLPRLDEITVDVDVDPRAAYFRQAKNGLYIRMALLKLL…	403
>sin_1004969	MAASSTFSAWTLKGSALVPKASKSNPEFVCNYLDGSIKQKLHSMSMSASADTSHSWIFPYEKAIDWRRGKLSLKSGVQCRALDVETKPSFSVGNKFELEDVIEGQQFDRDTLGAIFEVALEMEKIEKNSAGSQVLKGYLMATLFYEPSTRTRLSFESAMKRLGGEVLTTENAREFSSAAKGETLEDTIRTVEGYADIIVMRHFESGAARRAAATANIPIINAGDGPGQHPTQALLDVYTIQREIGKLDGIKVGLVGDLAYGRTVRSLAYLLAKYKDVKIYFVSPEVVRMKDDIKDYLTAMGVEWEESADLMEVASKCDVVYQTRIQRERFGERIDLYEEARGKYIVDRNVLDVMRKHAVVMHPLPRLDEITIDVDVDPRAAYFRQAKNGLYIRMALLKL…	404
>sit_1G288900	MTPAAAAAAISGSSGHLVLPSPRLRQPLTLAPGTARPIAASPVARRGVAVAAVSTPAASPAAGKDAKQVPKDFLHINDFDKDTIMKILNRALEVKKAIKSGDTSFQPFKGKSMAMIFAKPSMRTRVSFETGFFLLGGHAIYLGPDDIQMGKREETRDVARVLSGYNDMIMARVFAHQDILDLAKYASVPVINGLTDYNHPCQIMADALTMIEHIGRIENTKVVYVGDGNNIVHSWLLLAAVLPFHFVCVCPEGFEPDAKTVEIARSAGISKIEITNDPREAVKGADVVYTDVWASMGQKEEADYRKQKFQGFTVDEAMMEIAGPQAYLMHCLPAERGVEVTDGAIEAPNSIVFPQAENRMHAQNAIMLHVMGA*	374
>sit_6G097000	MAAAARAALPRPYIPFSPSTRRNPRLSLAPSPIPCLRGGAAATATAALPQQQVTTRLSDVIEAQQFDRDALNEIFEVAREMEAVERGSHGAPSRVLEGYLMATLFYEPSTRTRLSFEAAMRRLGGEVLTTENAREFSSAAKGETLEDTIRTVEGYSDIIVLRHFESGAARRAADTADIPIINAGDGPGQHPTQALLDVYTIKREIGTLDGIKLGLVGDLANGRTVRSLAYLIAKYQNIKIYFVSPDVVKMKDDIKDYLNSKGVEWEESSDLLEVASKCDVIYQTRIQKERFGERIDLYEAARGKYIVDKKVLNVLPKHAVIMHPLPRLDE	330
>sly_04g080610.2sly	MAAIFSHLTSLRSPDAVSFSSLSSSGIQSYRFSGVFASFPITFPATSQRVSCQATSPAASPSSSVNVNASQKDFLHITDFDKSTLLNILDRAKEVKELIKSGERTYLPFKGKTMAMIFAKPSMRTRVSFETGFYLLGGHAIYLGPDDIQMGKREETRDIARVLSRYNDIIMARVFAHQDILDLAKYATVPVINGLTDYNHPCQIMADALTIIEHVGQLEGTKVVYIGDGNNIVHSWLLLASVIPFHFVCACPKGFEPDEETVKKAQDAGISKIEITNDPKEAIRGADVVYSDVWASMGQKEEAAQRRQVFQGFQVDEELMKIAGRKAYFMHCLPAERGVEVTNGVVEAPNSIVFPQAENRMHAQNAIMLHVMGL*	375
>sly_11g006350.1sly	MTISATLSSHGKILMSPLRKSEWANQPVLCKSVELFKNGRNEYRMSTNSNKFQCRALEIENKSSTKFHLDDVIESQQFDRETLSAIFEVAQEMEKIEKNSIGGRSEILKGYLMATLFYEPSTRTRLSFESSMKRLGGEVLTTENAREFSSAAKGETLEDTIRTVEGYSDIIVMRHFESGAARRAALTASIPIINAGDGPGQHPTQALLDVYTIGREIGKLDGINIALVGDLAYGRTVRSLAHLLALYKDVKIYFVSPDVVKMKDDIKDYLTSMGVRWEESADLIEVASKCDVVYQTRIQRERFGERVDLYEEARGKYIVDMSVVNAMQKHAVVMHPLPRLDEITVDVDGDPRAAYFRQAKNGLYIRMALLKLLLLGW*	378
>sly_12g089210.1sly	MAAIFSQLSSLCSPENLSFSSVYTLSHSGKQSSQFSGVISPSPVTFPAIRQRISCQTTSSAAAPSSSVIAKGTANQKDFLHINDFDKATILNILDRAREVKELLKSGERTYLPFKGKTMAMIFAKPSMRTRVSFETGFYLLGGHAIYLGPNDIQMGKREETRDVARVLSRYNDIIMARVFAHQDILDLAKYAIVPVINGLTDYNHPCQIMADALTMIEHVGQLEGTKVVYVGDGNNIVHSWLLLAAVIPFHFVCACPKGFEPDQKTVEKAQQAGVSKIEITNDPKEAVREADVVYADVWASMGQKEEAAHRRQVFQGFQVDEQLMKLAGKKAYFMHCLPAERGVEVTDGVIEAPNSIVFPQAENRMHAQNAIMLHVLGL*	380
>spa_c0002_00025	MSITSSLTPATLCGASVFPKALACTTEFPGNLSSPFDSSKICFTSFLVSKESKKSATWSLTRNTAPIQGIRCHAMQVETSERFMAGKKFQLSDVIEGQQFDKEMLSAIFDVAREMEKIEKGSSQSEILKGYLMATLFYEPSTRTRLSFESAMKRLGGEVLTTENAREFSSAAKGETLEDTIRTVEGYSDIIVIRHFEGGAARKVAATANIPVINAGDGPGEHPTQALLDIYTIQSEIGKLDGISVALVGDLANGRTVRSLAYLLAKFKDVRIYFVSPEIVKMKDDIKDYLTSNGVEWEESSDLMGVASKCDIVYQTRIQRERFGERLDLYEAARGKYIVDKALLGVMQKKAVIMHPLPRLDEITPDVDADPRAAYFRQAKNGLFIRMALLKLLLVVMSQ…	413
>spa_c0005_01817	MSITSSLTSANLCGASVFPKALACGIEFPGNLASPFEGSKICLTTYPKKNATWSLTRNIASIQGTRCHAMQVETRESFMAGKKFQLNDVIEGQQFDREMLSAIFDVAREMEKIEKSSSQSEILKGYLMATLFYEPSTRTRLSFESAMKRLGGEVLTTENAREFSSAAKGETLEDTIRTVEGYTDIIVMRHFEGGAARKAAATANIPVINAGDGPGEHPTQALLDVYTIQREIGKLDGISVALVGDLANGRTVRSLAYLLAKFKDVKIYFVSPEIVKMKDDIKDYLTSNGVEWEESSDLMEVASKCDVVYQTRIQRERFGERLDLYEAARGKYIVDKALLGVMQKNAVIMHPLPRLDEITPDVDADPRAAYFRQAKNGLFIRMALLKLLLIGW*	393
>spa_c0013_00190	MAAIASHLSTPRSPALSLSSSSSFFPGTTLRRFSAVSLASPAGFSSLRLRVSCQASSVTSPTTSDVKGQSDLKDFLHIDDFDTETIKKILDKASEVKALLKSGERNYLPFKGKSMSMIFAKPSMRTRVSFETGFFLLGGHALYLGPDDIQMGKREETRDVARVLSRYNDIIMARVFAHQDILDLANYSSVPVVNGLTDHNHPCQIMADALTMIEHIGQVEGTKVVYVGDGNNMVHSWLELASVIPFHFVCACPKGFEPDKERVLKAQQAGLSKIEIINDPKEAVIGADVVYSDVWASMGQKDEAEYRRKAFQGFQVDEALMKLAGPKAYFMHCLPAERGVEVTNGVVEAPYSIVFPQAENRMHAQNAIMLHLLGF*	376
>spe_04g034200.1	MAAIFSHLTSLRSPDAVSFSSLSSSGIQSSRFSGVFAPFPITFPATSQRVSCQATSPAASPSSSVNVNASQKDFLHITDFDKSTLLNILDRAKEVKELIKSGERTYLPFKGKTMAMIFAKPSMRTRVSFETGFYLLGGHAIYLGPDDIQMGKREETRDIARVLSRYNDIIMARVFAHQDILDLAKYATVPVINGLTDYNHPCQIMADALTIIEHVGQLEGTKVVYIGDGNNIVHSWLLLASVIPFHFVCACPKGFEPDEETVKKAQDAGISKIEITNDPKEAIRGADVVYSDVWASMGQKEEAAQRRQVFQGFQVDEELMKIAGRKAYFMHCLPAERGVEVTNGVVEAPNSIVFPQAENRMHAQNAIMLHVMGL	374
>spe_11g002250.1	MTISATLSSHGKILMSPLRKSEWANQPVLCKSVELFKNGRNEYRMSTNSNKFQCRALEIENKSSTKFHLDDVIESQQFDRETLSAIFEVAQEMEKIEKNSIGGRRSEILKGYLMATLFYEPSTRTRLSFESAMKRLGGEVLTTENAREFSSAAKGETLEDTIRTVEGYSDIIVMRHFESGAARRAALTASIPIINAGDGPGQHPTQALLDVYTIEREIGKLDGINIALVGDLAYGRTVRSLAHLLALYKDVKIYFVSPDVVKMKDDIKDYLTSMGVRWEESADLIEVASKCDVVYQTRIQRERFGERVDLYEEARGKYIVDMSVVNAMQKHAVVMHPLPRLDEITVDVDGDPRAAYFRQAKNGLYIRMALLKLLLLGW	378
>spe_12g031090.1	MAAIFSQLSSLCSPENLSFSSVYTLSHSGKQSSHFSGVISPSPVTFPAIRQRISCQTTSSAAAPSSSVIAKGTANQKDFLHINDFDKITILNILDRAREVKEFLKSGERTYLPFKGKTMAMIFAKPSMRTRVSFETGFYLLGGHAIYLGPNDIQMGKREETRDVARVLSRYNDIIMARVFAHQDILDLAKYATVPVINGLTDYNHPCQIMADALTMIEHVGQLEGTKVVYVGDGNNIVHSWLLLAAVIPFHFVCACPKGFQPDQNTVEKARQAGVSKIEITNDPKEAVKDADVVYADVWASMGQKEEAAHRRQVFQGFQVDEQLMKLAGKKAYFMHCLPAERGVEVTDGVIEAPNSIVFPQAENRMHAQNAIMLHVLGL	379
>spo_0G0020600	LASVDMQNSLIFSPSSSRSIMPKTGLKDFLHISDFDKGTIMKILDRAAEVKALLKSGDRTFQPFKGKTMAMIFTKPSMRTRVSFETGFFLLGGHAIYLGPDDIQMGKREETRDIARVLSRYNDIIMARVFAHQDILDLAKYASVPVVNGLTDYNHPCQIMADALTIVEHVGRLEGTKVVYVGDGNNIVHSWLLLAAVVPFHFVCACPEGFEPDGETVEKARAAGVSKIEITHDVAGAVRGADVVYSDVWASMGQKEEAALRKHKFQGFQVNEALMELAGPNAFFMHCLPAERGVEVTDGVMEAPNSIVFPQAENRMHAQNAIMLHLFGL*	330
>spo_1G0088200	MISSALSRQALPSGVRSLGHSRRSSPGSSPPVCPKFPARNSQKGRCSQRFQCSLGFKSSPSPATGQRFQLEDVIEAQQFDREILTAIFEVARGMERIEKGTPESEVLRGHLMATLFYEPSTRTRLSFESAMKRLGGEVLTTENAREFSSAAKGETLEDTIRTVEGYADIIVMRHFESGAARRAAMTAGIPVINAGDGPGQHPTQALLDVYTIEREIGRLDGISLGLVGDLANGRTVRSLAYLIAKYQDVKVYFVSPDVVKMKDDIKEYLTAKGVQWEESADLMEVASKCDVVYQTRIQRERFGERIDLYEEARGKYIVDRAVLDVLPKHSIIMHPLPRLDEITRDVDADPRAAYFRQATNGLYIRMALLKLLLLGW*	377
>stu_00015463	MAAIFSQLSSLRSPENLSFSSVSTLSPSGKQSSHFSGVIVSSPVTFPAIHQRISCQTTSSAAAPSSSVIAKGTANQKDFLHINDFDKATILNILDRARQVKELLKSGERTYLPFKGKTMAMIFAKPSMRTRVSFETGFYLLGGHAIYLGPSDIQMGKREETRDVARVLSRYNDIIMARVFAHQDILDLAKYATVPVINGLTDYNHPCQIMADALTMIEHVGQLEGTKVVYVGDGNNIVHSWLLLAAVIPFHFVCACPKGFEPDQETVEKARQAGVSKIEITNDPKEAVRDADVVYADVWASMGQKEEASHRRQVFQGFQVDEQLMKLAGKKAYFMHCLPAERGVEVTDGVIEAPNSIVFPQAENRMHAQNAIMLHVLGL*	380
>stu_00003741	MAAIFSHLTSLQSPDAASFSSLSSSGIQSSRFSGVFAPSPITFPATRQRVSCQATSPATSPPSSVNVNASQKDFLHISDFDKSTLLNILDRAKEVKALIKSGERTYLPFKGKTMAMIFAKPSMRTRVSFETGFYLLGGHAIYLGPDDIQMGKREETRDIARVLSRYNDIIMARVFAHQDILDLAKYATVPVINGLTDYNHPCQIMADALTIIEHVGQLEGTKVVYIGDGNNIVHSWLLLASVIPFHFICACPKGFEPDEETVKKAQGAGVSKIEITNDPKEAVRGADVVYSDVWASMGQKEEAAQRRQVFQGFQVDEELMKIAGQKAYFMHCLPAERGVEVTNGVVEAPNSIVFPQAENRMHAQNAVMLHVMGL*	375
>stu_00000980	MTISATFSSHGKILMSPLRKSEWANQPVLCKSVELFKNGRNQYRMSTNSNKFQCRALEIENKSSTKFHLDDVIESQQFDRETLSAIFEVAREMEKIEKNSIGGRSEILKGYLMATLFYEPSTRTRLSFESAMKRLGGEVLTTENAREFSSAAKGETLEDTIRTVEGYSDIIVMRHFESGAARRAASTASIPIINAGDGPGQHPTQALLDVYTIEREIGKLDGINVALVGDLAYGRTVRSLAHLLAMYEDVKIYFVSPDVVKMKDDIKDYLTSMGVQWEENADLIEVASKCDVVYQTRIQRERFGERVDLYEEARGKYIVDMSVVNAMQKHAVVMHPLPRLDEITVDVDGDSRAAYFRQAKNGLYIRMALLKLLLLGW*	378
>tca_030814	MASSSSFSTCTLNRGSFATKAINFNKVFKCNFSSLPNRLPVSAKLSADFTCSRLLTSEKSLKLDQSQRLSRNGMQCCALEVEDVPTFLVGKKFQLDDVIEAQQFDRDILNAIFEVAREMENIEKKSPGSQILKGYLMATLFYEPSTRTRLSFESAMKRLGGEVLTTENAREFSSAAKGETLEDTIRTIEGYSDIIVMRHFESGAARRAAATAGIPIINAGDGPGQHPTQALLDVYTIEREIGKLDGIRVGLVGDLANGRTVRSLAYLLAKYQDVNIYFVSPDVVKMKDDIKDYLTSLGVEWEESADLMEVASKCDVVYQTRIQRERFGERIDLYEEARGKYIVDKEVLKVMQKHAVVMHPLPRLDEITVDVDADPRAAYFRQAKNGLYIRMALLKLLLV…	402
>tca_034077	MAAISGHCTFRSHKLPLSSSSSSSFSGGADRSSRISFASPLSVRRNHISCQASSATSPPSSSVNGIAKGKMKDFLHISDFDKATIMKILDRAAEVKALLKSGDRSFVPFKGKSMAMIFAKPSMRTRVSFETGFFLLGGHAIYLGPDDIQMGKREETRDVARVLSRYNDIIMARVFAHQDILDLAKYATVPVVNGLTDYNHPCQIMADALTIIEHVGQLEGTKVVYVGDGNNVVHSWLLLAAVVPFHFVCACPKGFEPDKETVKKAQRAGISKIEITNDPKEAVKDADVVYSDVWASMGQKEEAAYRRQVFQGFQVDEALMKIAGPKAYFMHCLPAERGVEVTDGVIEAPNSIVFPQAENRMHAQNAIMLHLLGV*	375
>tha_Th2v21804	MSATFSAATLCGASAFPKAFACTREFSCLHSSPFCNPTIWSASRDQKKNVSLMKGIRCHAIEVETRMSALTGKKFQLTDVIEGQQFDREILDAIFEVAREMEKIEMSSSQSQILKGYLMATLFYEPSTRTRLSFESAMKRLGGEVLTTENAREFSSAAKGETLEDTIRTVEGYSDIIVMRHFESGAARRAAATANIPVINAGDGPGEHPTQALLDVYTIQREIKKLDGISVALVGDLANGRTVRSLAYLLAKFNDVKIYFVSPEIVKMKDDIKDYLTSMGVEWEESADLTEVASKCDVVYQTRIQKERFGERTDLYEEARGKYIVDKDLLSVMQKNAIVMHPLPRLDEITAEVDADPRAAYFRQAKNGLFIRMALLKLLLVGW	383
>tha_Th2v28048	MAAMASHAKTTTLRSPSLPLSSSSSALSGTTIRRTSGVSLSSPPSFPSLRLRVPCQASSATSPSSPPDAKEKAGLKDFLHIDDFDKAAVIKMLDKAAEVKALLKSGEKTYLPLKGKTLAMIFAKPSMRTRVSFETGFFLLGGHALYLGPNDIQMGKREETRDVARVLSRYNDMIMARVFAHQDILDLAKYASVPVVNGLTDFNHPCQIMADALTIIEHIGQLEGTKVVYVGDGNNIVHSWLELASVVPFHFVCACPKGFEPDKETVSKAQQTGVSKIEITNDVKEAVKGADVVYSDVWASMGQKDEAEYRRRAFQGFQVDEALMKLAGPKAYFMHCLPAERGVEVTDAVMEAPYSIVFPQAENRMHAQNAVMLHLLGF	378
>thh_10020870m	MSITSLLTSATLSGASVFPKSLACSTDFSSNLSSPFDSSKICLTSFPASRNPKKNATWNLTPNTAPIQGIRCHAMQVETRESFTAGKKFQLSDVIEGQQFDREMLSAIFDVAREMEKIEKSSSQSEILKGYLMATLFYEPSTRTRLSFESAMKRLGGEVLTTENAREFSSAAKGETLEDTIRTVEGYSDIIVMRHFESGAARKAAATANIPVINAGDGPGEHPTQALLDVYTIQSEIGKLDGISVALVGDLANGRTVRSLAYLLAKFKDVKIYFVSPEIVKMKDDIKDYLTSNGVEWEESSDLMEVASKCDVVYQTRIQRERFGERLDLYEAARGKYIVDKDLLGVMQKNAVIMHPLPRLDEITPDVDADPRAAYFRQAKNGLFIRMALLKLLLVGW*	398
>thh_10018722m	MAAMASHVSTPRSPALSLSSSSSFFPGTTLRRFSAVSLTSPASFSSLRLRVSCQASSVTSPSTSDVKGKSDLKDFLHIDDFDTATIKQILDKASEVKALLKSGERNYLPFKGKSMSMIFAKPSMRTRVSFETGFFLLGGHALYLGPNDIQMGKREETRDVARVLSRYNDIIMARVFAHQDILDLANYSSVPVVNGLTDHNHPCQIMADALTMIEHIGQVEGTKVVYVGDGNNMVHSWLELASVIPFHFVCACPKGFEPDKERVLKAEQAGLSKIEIINDPKEAVIGADVVYSDVWASMGQKDEAEYRRKAFQGFQVDEALMKLAGPKAYFMHCLPAERGVEVTNGVVEAPYSIVFPQAENRMHAQNAIMLHLLGF*	376
>Tori122360	MAMAASSSLFTCSLQEGRCSPETKSCSKNFMCNYVNLMHKQLGCSESKHVRHSRFLFNEKSLMLKETEGLLKRKGILCRAVKIENPPSFTVGKKFQLDDVIEAQQFDRDTLSAIFEVAREMERIEKNSSGSQILKGYLMATLFYEPSTRTRLSFESAMKRLGGEVLTTENAREFSSAAKGETLEDTIRTVEGYSDIIVMRHFESGAAKRAAATAGIPIINAGDGPGQHPTQALLDVYTVEREIGKLDGIKVGLVGDLANGRTVRSLAYLLAKYKDVKIYFVSPDVVKMKDDIKDYLTSQGIEWEESADLIEVAAKCDVVYQTRIQRERFGERIDLYEEARGKYIVDHRVLEVMPKHAVVMHPLPRLDEITVDVDSDPRAAYFRQAKNGLYIRMALLKLL…	403
>Tori106960	MAAISTHCSIRAENPYLSSPFSGRSLFRSPLSSRKFSGVSFSSPAIRGRISCQTSSITSPPSSSVNGKAKSELKDFLHIDDFDKDTILKILDRAAEVKALLKSGERTFLPFKGKTMAMIFAKPSMRTRVSFETGFFLLGGHAIYLGPDDIQMGKREETRDVARVLSCYNDIIMARVFAHQDILDLAKYATVPVINGLTDYNHPCQIMADALTIIEHVGQLEGTKVVYVGDGNNIVHSWLLLASIIPFHFVCACPQGYDPDAKTVEKAQQTGISKIEITNDPKEAVKGADVVYSDVWASMGQKEEAAHRRQAFQGFQVDENLMKLAGPKAYFMHCLPAERGVEVTDGVIEAPNSIVFPQAENRMHAQNAIMLHLLGV	376
>tpr_gene12496	MVAISAHSSSYCAVASHNKPYFFHNLRNSISISSSPFSLTRKISCRASPSLAAESPLTAKVGNGLKDFIHIDDFDKDTILKILDRAIEVKTLLKSGDRSFRPFEGKTMSMIFAKPSMRTRVSFETGFSLLGGHAIYLGPDDIQMGKREETRDVARVLSRYNDIIMARVFSHQVCCSLVVT*	181
>tpr_gene20180	MATLSCNVSVRSERSSFVPPFFPSSSSSSLSQIFCHRAYFPHTSKSSYFPLKISCRATSIESASVVEKTKVKDFLHINDFDRDTIKKILNRAIEVKELIKSGDKTFQPFKGKTLAMVFAKPSLRTHVSFETGFSLLGGHAVYLAPEDIQMGSREETRDVARILSRFTDIVMARVFTHEDILTLSKYATVPVVNGLTDYNHPCQIMADAITVIEHLSRIEGTKIAYVGDGNNVVHSWLELASLFPIHFTCATPKGFEPDAKTVEKARQAGISKIVITNDPKEAVKGADIVYTDVWASMGQKEEAQKRRLMFKGFQVDQSLMDLAGSNALFMHCLPAEKGVEVTEEVIEGPKSIIFAQAENRLHAQNAIMLHVLGE*	375
>tpr_gene1169	MTAASMLSSCSMNVGVSNPKMASKASACCLLNRPMSCSKSILSCGLFGISEKSKLLCRASALHVESVPSFSVGQKFQFDDVIEAQQFDRETLSAIFEVARSMENIRNNSSGSQMLKGYLMATLFYEPSTRTRLSFESAMKRLGGDVLTTENAREFSSASKGETLEDTIRTVEGYSDIIVLRHFESGAARRAAATANIPVINAGDGPGQHPSQALLDVYTIEREIGKLDGIKVGLVGDLANGRTVRSLAYLLAKYRDVKFYFVSPNVVKMKDDIKEYLTSKGVEWEESSDLLEVASKCDVVYQTRIQKERFGENINLYEEARGKYIVNKDVLKVMQNHAVVMHPLPRLDEIEVEVDSDPRAAYFRQAKNGLYIRMALLKVLLLGW*	385
>tpr_gene13537	DILDLAKYATVPVINGLTDYNHPVQIMADALTMIEHIGRFEGTKVVYVGDGNNIVHSWLLLAAVVPFHFVCACPKGFEPDAKTVEKARKAGISKIEITDDPKEAVRGADVVYSDVWASMGQKEEAAYRRQVFKGFQVDQNLMDAAGSKAFFMHCLPAERGVEVTDEVVEAPY	172
>tpr_gene2908	MAASSSLFFCSTHMDVLAPTISKCPKDVVRCHSKISYKEPSYLKSTCYPISRFLCMNNLSKCDKMKKTWQRDGIHCFSEGHKFQLDDVLDAQQFDRDILNAIFEVARDMENIERNSPESQILKGYLMATLFYEPSTRTRLSFESAMRRLGGEVLTTENAREFSSAAKGETLEDTIRTVEGYSDLIVLRHFESGAARRAAAIASVPIVNAGDGPGQHPSQALLDVYTIEREIGKLDGIKVGLVGDLANGRTVRSLAYLLAKYKDVKIYFVSPDVVKMKDDIKDYLTSKGVDWKESSDLVEVASECDVVYQTRIQKERFGERLDLYEKARGKYIVNQNILKVMQRHAVVMHPLPRLDEITLDVDADPRAAYFRQAKYGLYIRMALLKLLLVGW*	392
>Trdc5AG018250	SSPIIGRSKKVRRKANQSKPPPTPKTLNPSSGHSPMAAIRVILPHPHLPIPSWRPQLKPSSSYPRRAVAAPASLSPSPLTASLQLGDVIEAQQFDRQALNEIFEVAREMEAVERSSHGFRSRVLEGYLMATLFYEPSTRTRLSFEAAMRRLGGEVLTTENAREFSSAAKGETLEDTIRTVEGYSDIIVLRHFESGAARRAAATAEIPVINAGDGPGQHPTQALLDVYTIKREIGRLDGIKLGLVGDLANGRTVRSLAYLIAKYQNIKIYFVSPDVVKMKDDIKEYLTSQGVEWEESSDLLDVASRCDVIYQTRIQKERFGERIDHYEAARGKYIVDKKVLGVLPKHAVIMHPLPRLDEITVDVDSDPRAAYFRQAKNGLYIRMALLKLLLVGH	393
>Trdc6BG048710	VPAGFQWQPASAAISGGHLVLSTPTSTRRPQSLPLHPPSARPIAASPASAARRGVAAAAVSSPAAVPSTGKDAKQLPKDFLHINDFDKDTIMKILNRAIEVKAMIKSGDRSFQPFKGKSMAMIFAKPSMRTRVSFETGFFLLGGHAVYLGPDDIQMGKREETRDVARVLSGCNDIIMARVFAHQDILDLAKYAPVPVINGLTDYNHPCQIMADALTMLEHVGRIENTKVVYVGDGNNIVHSWLLLAAVIPFHFVCACPKGFEPDAKTVEIARSAGSKIEITNDPKEAVKGADVVYTDVWASMGQKEEAEYRKKVFQGFMVDEALMEMAGPKAFLMHCLPAERGVEVTDGAIEAPNSIVFPQAENRMHAQNAIMLHVLGA	379
>Trdc5BG021280	PTPKTLNPSSGHSPMAAVRVILPHPHLPIPSWRPQLKPSSSYPRRAVAAPASLSPSPLTASLQLGDVIEAQQFDRQILNEIFEVAREMEAVECGSHGFRSRVLEGYLMATLFYEPSTRTRLSFEAAMRRLGGEVLTTENAREFSSAAKGETLEDTIRTVEGYSDIIVLRHFESGAARRAAATAEIPVINAGDGPGQHPTQALLDVYTIKREIGRLDGIKLGLVGDLANGRTVRSLAYLIAKYQNIKIYFVSPDVVKMKDDIKEYLTSQGVEWEESSDLLDVASRCDVIYQTRIQKERFGERIDHYEAARGKYIVDKKVLGVLPKHAVIMHPLPRLDEITVDVDSDPRAAYFRQAKNGLYIRMALLKLLLVGH	372
>Trdc6AG041750	MAAAAISGGHLVLSTPTSTRRPRSLPLRPPSARPIDASSASAARRGVAAAAVSSPAAVPSTGKDAKQLPKDFLHINDFDKDTIMKILNRAIEVKAMIKSGDRSFQPFKGKSMAMVFAKPSMRTRVSFETGFFLLGGHAVYLGPDDIQMGKREETRDVARVLSGYNDIIMARVFAHKDILDLAKYAPVPVINGLTDYNHPCQIMADALTMLEHVGRIENTKVVYVGDGNNIVHSWLLLAAVIPFHFVCACPKGFEPDAKTVEIARSGGSKIEITNDPKEAVKGADVVYTDVWASMGQKEEAEYRKKVFQGFMVDEALMEMAGPKAFLMHCLPAERGVEVTDGAIEAPNSIVFPQAENRMHAQNAIMLHVLGA	371
>tsa_Ts3g19060	MSITSLLTSATLSGASVFPKSLACSTDFSSNLSSPFDSSKICLTSFPASRNPKKNATWNLTPNTAPIQGIRCHAMQVETRESFTAGKKFQLSDVIEGQQFDREMLSAIFDVAREMEKIEKSSSQSEILKGYLMATLFYEPSTRTRLSFESAMKRLGGEVLTTENAREFSSAAKGETLEDTIRTVEGYSDIIVMRHFESGAARKAAATANIPVINAGDGPGEHPTQALLDVYTIQSEIGKLDGISVALVGDLANGRTVRSLAYLLAKFKDVKIYFVSPEIVKMKDDIKDYLTSNGVEWEESSDLMEVASKCDVVYQTRIQRERFGERLDLYEAARGKYIVDKDLLGVMQKNAVIMHPLPRLDEITPDVDADPRAAYFRQAKNGLFIRMALLKLLLVGW	397
>tsa_Ts5g32910	MAAMASHVSTPRSPALSLSSSSSFFPGTTLRRFSAVSLTSPASFSSLRLRVSCQASSVTSPSTSDVKGKSDLKDFLHIDDFDTATIKQILDKASEVKALLKSGERNYLPFKGKSMSMIFAKPSMRTRVSFETGFFLLGGHALYLGPNDIQMGKREETRDVARVLSRYNDIIMARVFAHQDILDLANYSSVPVVNGLTDHNHPCQIMADALTMIEHIGQVEGTKVVYVGDGNNMVHSWLELASVIPFHFVCACPKGFEPDKERVLKAEQAGLSKIEIINDPKEAVIGADVVYSDVWASMGQKDEAEYRRKAFQGFQVDEALMKLAGPKAYFMHCLPAERGVEVTNGVVEAPYSIVFPQAENRMHAQNAIMLHLLGF	375
>van_05g02350.1	MSLLPYRRIRQTLPLRSQSPPSRSFPLLLQKVALKDFLHIDDFDKDTILKMLDRAIEVKALLKSGDRSFRPFEGKTMSMIFTKPSMRTRVSFETGFSLLGGHAIYLGPDDIQMGKREETRDIARVLCRYNDIIMARVFAHQDILDLAKYATVPVINGLTDYNHPCQIMADALTMIEHIGRFEGTKVVYVGDGNNIVHSWLLMASVIPFHFVCACPKGFEPDAKTVEKARKAGISKIEITNDPKEAVKGADVVYSDVWASMGQKEEAEHRRQVFKGFQVLYMIFSILFSFSHLIKWLGQKPYVQIGLRPTGQTGNWTKPAQYNFENRSYGNCILQVNKDLMEMAGSKAFFMHCLPAERGVEVTDEVIEAPNSIVFPQAENRMHAQNAIMLHVLGK*	395
>van_01g02970.1	MSAASLLFSCSMHVGVFHPKLAAKSSVCCFHNQPWNYLKPKTSFGHSGISEKSKLSRKGDEIMWRAGALQVESAPSSVGQNFQFDDVIEAQQFDRETLNAIFEVARSMESIESNSSGSQMLNGYLMATLFYEPSTRTRLSFESAMKRLGGDVLTTENAREFSSAAKGETLEDTIRTIEGYSDIIVMRHFESGAAKRAAATASIPVINAGDGPGQHPTQALLDVYTIEREIGKLDGIRVGLVGDLANGRTVRSLAYLLAKYENVKIYFVSPNVVKMKDDIKEYLTSKGVEWEESADLMEVASKCDVVYQTRIQKERFGENIDLYEEARGKYIVNKDVLRIDVGRYYICVYK*	351
>vra_05g13360	MAVIPCHCYRTVASDKPYLSGHNLRHRAPFPSSSVSFRRQISCVASPAVTPKVALKDFLHIDDFDKDTILKMLDRAIEVKALLKSGDRSFRPFEGKTMSMIFTKPSMRTRVSFETGFSLLGGHAIYLGPDDIQMGKREETRDIARVLCRYNDIIMARVFAHQDILDLAKYATVPVINGLTDYNHPCQIMADALTMIEHIGRFEGTKVVYVGDGNNIVHSWLLMASVIPFHFVCACPKGFEPDAKTVEKARKAGISKIEITNDPKEAVKGADVVYSDVWASMGQKEEAEHRRQVFKGFQVNRDLMEIAGSKAFFMHCLPAERGVEVTDEVIEAPNSIVFPQAENRMHAQNAIMLHVLGK*	359
>vra_0381s00070	MLWRIEDALTLLFCFAKSVILPIYVDDMAHSEADELCMEDLLKSLGMLSGESEYASKLELCSKLLKGIDVDGTVPAKKIRAIVVYGAKQSIHATGSVTGCMGIKDDIKEYLTSKGVEWEESVDLMEVASNCDVVYQTRIQREIFGENIDLLTYRNHLA*	159
>vra_06g01550	MSAASLLFSCSMHVGVFHPKLAAKSSVCCIHNQPWNLKPKTSFGHSGISEKSKLSRKGDEIMWRAGALHVESAPSSVGQKFQFDDVIEAQQFDRETLNAIFEVARSMESIESNSSGSQMLKGYLMATLFYEPSTRTRLSFESAMKRLGGDVLTTENAREFSSAAKGETLEDTIRTVEGYSDIIVMRHFESGAAKRAAATASIPVINAGDGPGQHPTQALLDVYTIEREIGKLDGIRVGLVGDLANGRTVRSLAYLLAKYQNVKIYFVSPNVVKMKDDIKEYLTSKGVEWEESADLMEVASKCDVVYQTRIQKERFGENIDLYEEARGKYIVNKDVLRVMQKHAVVMHPLPRLDEITVDVDSDPRAAYFRQAKNGLYIRMALLKVLLLGW*	390
>vra_0381s00030	MTHSEADELCMEDLLKSLGMLSGESEYASKLELCSKLLKGIDVDGIVPAKKIRAIVVYGAKQSIHATGSVTGCMGIKDDIKEYLTSKGVEWEESVDLMEVASCDVVYQTRIQREIFGENIDLLTYRNHLA*	131
>vvi_01009739001	MAAITSHCALRSDCAPFSSSSSSFSGQAFRQPAPFPGISLSSSAISPTLRRRISCQTSSAISPSSAVNVKEKSGLKDFLHINDFDKTTILKILDRALEVKALLKSGERTFLPFKGKTMAMIFAKPSMRTRVSFETGFFLLGGHALYLGPDDIQMGKREETRDVARVLSCYNDIIMARVFAHQDILDLAKYATVPVINGLTDYNHPCQIMADALTIIEHIGQLEGTKVVYVGDGNNIVHSWLLLAAVVPFHFVCACPKGFEPDEKTVQKAQQAGISKIEITNDPKEAVRGADVVYSDVWASMGQKEEASYRRQVFQGFQVDEPLMKLAGPKAYFMHCLPAERGVEVTDGVLEAPNSIVFPQAENRMHAQNAIMLHVLGL*	379
>vvi_01037706001	MATLFYEPSTRTRLSFESAMKRLGGEVLTTENAREFSSAAKGETLEDTIRTVEGYSDIIVMRHFESGAARRAAVTAEIPIINAGDGPGQHPTQALLDVYTIEREIGRLDRIKVGLVGDLANGRTVRSLAYLLAKYQDVKIYFVSPEVVKMKDDIKDYLTSKGVEWEESADLMEVASKCDVVYQTRIQRERFGERADLYEEARGKYIVDRDVLGVMQKHAVVMHPLPRLDEITVDVDEDQRAAYFRQAKNGLYIRMALLKLLLVGW*	266
>XS05G14303	MAAVSAHCALRSDKIAALSGSSSSFSGKILPRHSHFSGVSVPAFPVLRRSISCQASSAASSASSVNGKAKAELKDFLHISDFDKDTILKILDRAAEVKALLKSGERTFLPFKGKTMSMIFAKPSMRTRVSFETGFSLLGGHAIYLGPNDIQMGKREETRDVARVLCRYNDIIMARVFAHQDILDLAKYATVPVVNGLTDYNHPCQIMADALTIIEHVGHLEGTKVVYVGDGNNVVHSWLLLAAVVPFHFVCACPKGFEPDKETVKKAQQAGISKIEITNDPKEAVHGADVVYSDVWASMGQKEEAAYRRQAFQGFQVDEALMKLAGPKAYFMHCLPAERGTEVTDGVVEAPNSIVFPQAENRMHAQNAIMLHLLGF*	377
>XS08G19280	MASSSSCSSCMLHRGLFVPKEIENRNRVSMFNDKSFSVSADLAQSRILVADQKSMKWNQTQKFSLKNPIKCRALEIDSAPSFTVGKKFQLDDVIEAQQFDRDILNAIFKVAREMENIEKNSSGSQILKGYLMATLFYEPSTRTRLSFESAMKRLGGEVLTTENAREFSSAAKGETLEDTIRTVEGYSDIIVMRHFESGAARRAATSAGIPIINAGDGPGQHPTQALLDVYTIEREIGKLDGIKVGLVGDLANGRTVRSLAYLLAKYQDVKIYFVSPDIVKMKVVN*HHPLDIGFL*RLL*ALTDILIGE*PVTTFYFSFRKMAS*LKI*WFGC*VIFCVSQDDIKEYLTSEDVEWEESDDLMEVASKCDVVYQTRIQRERFGERIDLYEEARGKYIVDR…	456
>XS08G19645	MASSSSCSTCTLHRGLFVRKEIKNCNGVLMFNDKSFSVSANLAQSRLVVPNQKLMKWNQTQNFSLKNPIKCRALEVDNVPSFIVGNKFQLDDVIEAQQFDRDILNAIFEVAREMEKIEKNSSGSQILMGYLMATLFYEPSTRTRLSFESAMKRLGGEVLTTENAREFSSAAKGETLEAVLPEERLLSAGIPIINAGDGPGQHPTQALLDVYTIEREIGKLDGTKVGLVGDLANGRTVRSLAYLLAKYQDVKIYFVSPDVVKMKDDIKEYLTSEGVEWEESADLMEVASKCDVVYQTRIQRERFGERTDLYEEARGKYIVDRDILRVMQKHAVVMHPLPRLDEIAVDVDADPRAAYFRQAKNGLYIRMALLKLLLVGCYIFFYYNTKMDSAMNFSWRSSS…	640
>Xvis03_214092	MAAALSSPSLQNCSIIQKQSSSTRFHCAPKFNVIHERNFSSTRWRCSAVDGRSNPAILKGEKFQLDHVIDSQQFDRNLLNHIFEVAREMEKIEKESNMCNILRGYLMATLFYEPSTRTRLSFESAMKRLGGEVLTTENAREFSSAAKGETLEDTIRTIEGYADIIVMRHFESGAARRAASTSSVPIINAGDGPGQHPTQALLDVYTIQREVGRLDGIKVGLVGDLANGRTVRSLAYLISMYEDVSIYFVAPDVVKMKDDIKDHLTSAGVKWEETTDLLEVASKCDVVYQTRIQRERFGERIDLYEEARGKYIVDQKVLDVLPKHAVIMHPLPRLDEITENVDSDPRAAYFRQAKNGLYIRMALLKLLLVGW	371
>Xvis03_220591	MAAVISIKSDTSAAAVAAAAAISASSSSFSGSLRSTSAFAPRRAAAVRPCSAGRISCAASVPTASVVSSQGKSCPKDFLHISDFDKDTIMKILRRATEVKAYLKAGEKSFQPFKGKTMAMIFAKPSMRTRVSFETGFFRLGGHAIYLGPDDIQMGKREETRDVARVLSGYNDVIMARVFAHQDILDLAKYASVPVINGLTDYNHPCQIMADALTIIEHIGQLEGTKVVYVGDGNNIVHSWLLMASIIPFHFVCACPKGFEPDDATVEKAKGTGISKIEITNDPKEAVRGADVVYSDVWASMGQKEEAAYRKQKFKGFQVNEELMKLAGPKAYFLHCLPAERGVEVTDGVIEASNSIVFPQAENRMHAQNAIMLHLFGL	378
>Zjuj107420219	MAAFSTNCSVRPDNPSLSSQFSSFSGQNLGWTVRFSSKFSSISLSSPATFPATRRRISCQTSSATSSSSSVNGKAKSELKDFLHINDFDKATILKILDRALEVKALLKSGEKTYLPFKGKTMAMIFAKPSMRTRVSFETGFFLLGGHAIYLGPDDIQMGKREETRDVARVLSRYNDIIMARVFAHQDILDLAKYATVPVVNGLTDYNHPCQIMADALTIIEHAGQLEGTKVVYVGDGNNIVHSWLLLASVVSFHFVCACPKGFEPDKNTVERARQAGISKIEITNDPKEAVRGADVVYSDVWASMGQKEEAAYRRQVFEGFQVDENLMKLAGPKAYFMHCLPAERGVEVTDGVIEAPNSIVFPQAENRMHAQNAIMLHLLGV	382
>Zjuj107420225	MAAFSTNCSVRPDNPSLSSQFSSFSGQNLGWTVRFSSKFSSISLSSPATFPATRRRISCQTSSATSSSSSVNGKAKSELKDFLHINDFDKATILKILDRALEVKALLKSGEKTYLPFKGKTMAMIFAKPSMRTRVSFETGFFLLGGHAIYLGPDDIQMGKREETRDVARVLSRYNDIIMARVFAHQDILDLAKYATVPVVNGLTDYNHPCQIMADALTIIEHAGQLEGTKVVYVGDGNNIVHSWLLLASVVSFHFVCACPKGFEPDKNTVERARQAGISKIEITNDPKEAVRGADVVYSDVWASMGQKEEAAYRRQVFEGFQVDENLMKLAGPKAYFMHCLPAERGVEVTDGVIEAPNSIVFPQAENRMHAQNAIMLHLLGV	382
>Zjuj107432756	MAVSSSLFTSAFQGSMSLSSRKTCNKDFMFNHSSLSKQSGYLKSIYPRNPRFLPNEKLTKLELTNRLSERKGALCCALELDNTPSFSVGKKFQLDDVIEAQQFDKEDLSAIFEVARQMELIEKNSPGSQILKGYLMATLFYEPSTRTRLSFESAMKRLGGEVLTTENAREFSSAAKGETLEDTIRTVEGYSDIIVMRHFASGAAKRAAATADIPIINAGDGPGQHPTQALLDVYTIEREIGKLDGIKVGLVGDLANGRTVRSLAYLLAKYKDVKIYFVSPDVVKMKDDIKDYLTSKGIEWEESADLMEVATECDVVYQTRIQRERFGERIDLYEEARGKYIVDRRVLGAMPKHAVVMHPLPRLDEITVDVDSDPRAAYFRQAKNGLYIRMALLKLLLVGW	400
>Zmay100280306	MMAAAAISGSSGHLVVSSPRFRQPLTLPSRSGRPIAAAASAVARGGVAVAAVSSPAVSAVAGKDAKQAPKDFLHINDFDKDTIMNILNRAIEVKAAIKSGDRSFQPFNGKSMAMIFAKPSMRTRVSFEAGFFLLGGHAIYLGPDDIQMGKREETRDVARVLSGYNDIIMARVFAHQDILDLAKYAAVPVINGLTDYNHPCQIMADALTMLEHVGRIENTKVVYVGDGNNIVHSWLLLAAVLPFHFVCACPKGFEPDAKTVEIARSAGISKIEITNDPREAVKGADVVYTDVWASMGQKEEADYRKQKFQGFTVDEAPMEIAGPQAYLMHCLPAERGVEVTDGAIEAPNSIVFPQAENRMHAQNAIMLHVLGA	372
>Zmay100282373	MAAAARAALPRPHLSLFSSSHRSPHLSLTPSSAPRLRSGAATSPALQQHHQVTTRLGDVIEAQQFDRDALNEIFEVAREMEAVERGSHGAPSRVLEGYLMATLFYEPSTRTRLSFEAAMRRLGGEVLTTENAREFSSAAKGETLEDTIRTVEGYSDIIVLRHFESGAARKAADTANIPVINAGDGPGQHPTQALLDVYTIKREIGTLDGIKLGLVGDLANGRTVRSLAYLIAKYQNIKIYFVSPDVVKMKDDIKNYLNSKGVEWEESSDLLEVASKCDVIYQTRIQKERFGERIDLYEAARGKYIMDKKVLDVLPKHAVIMHPLPRLDEITVEVDSDPRAAYFRQAKNGLYIRMALLKLLLVGH	364
>Zmay100282482	MVSTARAALPTPHLSLASSSRRRPHLFFTPSSAPRLRGGAATSITAGSSASPQQHQVTTRLGDVIEAQQFDRDSLNEIFEVAREMEAVERSSHGAPSRVLEGYLMATLFYEPSTRTRLSFEAAMRRLGGEVLTTENAREFSSAAKGETLEDTIRTVEGYSDIIVLRHFESGAARRAAYTANIPVINAGDGPGQHPTQALLDVYTIKREIGTLDGIKLGLVGDLANGRTVRSLAYLIAKYQNIKIYFVSPDVVKMKDDIKDYLNSQGVEWEECSDLLEVASKCDVIYQTRIQKERFGERIDLYKAARGKYIVDKKVLDVLPKHAVIMHPLPRLDEITAEVDSDPRAAYFRQAKNGLYIRMALLKLLLVGH	369
>Zmay100284885	MTPAAAISGSSSHVVVSSARLRQPFTLPPRTACPIAAAASPVTRRGVAVAAVSSPVVSAAPGKDAKQAPKDFLQIIDFDKDTIMKILNRAIEVKALIKSGDKSFQPFKGKTMAMIFAKPSMRTRVSFETGFFLLGGHAIYLGPDDIQMGKREETRDVARVLSGYNDIIMARVFAHQDILDLAKYASVPVINGLTDYNHPCQIMADALTMLEQIGRIENTKVVYVGDGNNIVHSWLLLAAVLPFHFVCACPKGFEPDAHTVEIARGAGISKIEITNSPREAVKGADVVYTDVWASMGQKEEADYRKQKFQGFTVDETLMEIAGPQAYLMHCLPAERGVEVTDGAIEAPNSIVFPQAENRMHAQNAIMLHVLGA	372
>Zmay100282373	MAAAARAALPRPHLSLFSSSHRSPHLSLTPSSAPRLRSGAATSPALQQHHQVTTRLGDVIEAQQFDRDALNEIFEVAREMEAVERGSHGAPSRVLEGYLMATLFYEPSTRTRLSFEAAMRRLGGEVVTTENAREFSSAAKGETLEDTIRTVEGYSDIIVLRHFESGAARKAADTANIPVINAGDGPGQHPTQALLDVYTIKREIGTLDGIKLGLVGDLANGRTVRSLAYLIAKYQNIKIYFVSPDVVKMKDDIKNYLNSKGVEWEESSDLLEVASKCDVIYQTRIQKERFGERIDLYEAARGKYIVDKKVLDVLPKHAVIMHPLPRLDEITVEVDSDQRAAYFRQAKNGLYIRMALLKLLLVGH	364
>Zmay100282373	MAAAARAALPRPHLSLFSSSHRSPHLSLTPSSAPRLRSGAATSPALQQHHQVTTRLGDVIEAQQFDRDALNEIFEVAREMEAVERGSHGAPSRVLEGYLMATLFYEPSTRTRLSFEAAMRRLGGEVVTTENAREFSSAAKGETLEDTIRTVEGYSDIIVLRHFESGAARKAADTANIPVINAGDGPGQHPTQALLDVYTIKREIGTLDGIKLGLVGDLANGRTVRSLAYLIAKYQNIKIYFVSPDVVKMKDDIKNYLNSKGVEWEESSDLLEVASKCDVIYQTRIQKERFGERIDLYEAARGKYIVDKKVLDVLPKHAVIMHPLPRLDEVKDSYHRMRRMKEKTS	345
>Zmay100282373	MAAAARAALPRPHLSLFSSSHRSPHLSLTPSSAPRLRSGAATSPALQQHHQVTTRLGDVIEAQQFDRDALNEIFEVAREMEAVERGSHGAPSRVLEGYLMATLFYEPSTRTRLSFEAAMRRLGGEVVTTENAREFSSAAKGETLEDTIRTVEGYSDIIVLRHFESGAARKAADTANIPVINAGDGPGQHPTQALLDVYTIKREIGTLDGIKLGLVGDLANGRTVRSLAYLIAKYQNIKIYFVSPDVVKMKDDIKNYLNSKGVEWEESSDLLEVASKCDVIYQTRIQKERFGERIDLYEAARGKYIVDKKVLDVLPKHAVIMHPLPRLDEL	330
>Zmay103651843	MADALTMLEQIGRIENTKVVYVGDGNNIVHSWLLLADVLPFHFVCACPKGFEPDAHTVEMARGAGISKIEITNSPREAVKGADVVYTDVWASMGQKEEVDYRKQKFQGFTVDETLMEIAGP	121
>zom_56g00760	MTISHLIPVSASWSSFATSNDLGFYPHQVLRYERSHLTCSIRYHQRSSLVVCRSKFDLDDVIEAQQFDRDTLGQIFEVAREMEKIEKNKEVDILKGYLMATLFYEPSTRTRLSFESAMKRLGGEVLTTENAREFSSAAKGETLEDSIRTVEGYSDIIVMRHFESGAARRAASVASIPVINAGDGPGQHPTQALLDVYTIEREIGKLDGIKLGLVGDLANGRTVRSLAYLIAKYSDVKIYFVAPEVVKMKDDIKEYLSSVGVEWEESTDLLEVASKCDVVYQTRIQRERFGERKDLYEQARGKYIVDRNVLGVLPKDAIVMHPLPRLDEITVDVDDDPRAAYFRQAKNGLFIRMAILKLLLLGR*	364
>zom_56g00760	MAATIVGDSCMRFNVSSKSEFFSNQHSTYSSNNLRRKNFFVPATSPSVSSQWPILSKTRISSSISYPSIQSSVEENAKKPLKDFLHISDFNKATITKILEQAIDVKALLKSGDGTFLPFKGKSMAMIFTKPSMRTRVSFETGFFLLGGHAVYLGPDDIQMGKREETRDVARVLSGYNDIIMARVFAHQDILDLAKYGTVPVINGLTDYNHPCQIMADALTIIEHVGRFEGTKVVYIGDGNNIVHSWLLMASIIPIHFVCACPRGFEPDNATVQKARDAGISKIEIVNDPKEAVKGADVVYSDVWASMGQKEEASYRMERFQGFQIDEALMDLAGPKAFFMHCLPAERGVEVTDNVIEAPNSIVFPQAENRMHAQNAIMLHLFGM*	385

## Sheet: Supplementary table 2
Gene	Protein Sequence	Length
>Smoellendorffii1	MLKGYLMATLFYEPSTRTRLSFESAMKRLGGEVLTTENAREFSSAAKGETLEDTIRTVEGYSDIIVMRHFESGAAKQAAAVSSIPVINAGDGPGQHPTQALLDVYTIQRETGRLDGIKVGLVGDLANGRTVRSLAYLLAKYDGVKFYFVSPDVVKMKDDIKEYLTSKNIEWEESKDLMEVASKCDVIYQTRIQRERFGDKIELYNQARGKYIVDRKVVDVLQSHAVVLHPLPRLDEITTEVDVDPRAAYFRQAKNGLFIRMALLKLLLLGW*	272
>Smoellendorffii2	MIGAQSVDHLRAGSTSAGGKSCARRRLSVVCSSSSPTVAPRVSSPIGGRSKPLHFLHVDDFDKKEILHLLERAVEVKALLKSGDRSFRPFNGKSMAMIFTKPSMRTRVSFETGFFLLGGHAIYLGPDDIQIGKREETRDVARVLSGYNDVIMARLFAHQDLLDLAKYASIPVINGLTDYNHPCQIMADALTIIEHVGRIEGVKVVYVGDGNNIVHSWLRLAAVVPFHFVCACPRGFEPDKETVNRATAAGLSKIEITNDPLEAVKGAHVVYSDVWASMGQKDQTAARLERFQGFQVNEKLMEAAGSQAYFMHCLPAERDVDVTDAVIESPNSIVFTQAENRMHAQNAIMLHVLGC*	356
>Cpapaya1	MDSCSAAFTVTNAISKGGISNGVSMFWGESVMSRLRNRDWSGRFSQNLKIERKATRIKRGVAYSLITSDIDKEFMTFKRPFFTTPKADPKNVASIILGGGAGTRLFPLTSRRAKPAVPIGGCYRLIDIPMSNCINSGIRKIFILTQFNSFSLNRHLARTYNFGNGVNFGDGFVEVLAATLTPGETGKTWFQGTADAVRQFIWVFESAKNKNVEHVLILSGDHLYRMDYMEFVQKHIETNADITVSCVPMDDSRASDYGLVKIDQSGRIIQFAEKPKGNDLKAMQVDTTVLGLSRHESAKFPYIASMGVYVFRTEVLLNLLKSSYPTCNDFGSEIIPSAVTDHKVQAYLFNDYWEDIGTIKSFFDSNLALTEQPPKFEFYDPKTPFFTSPRFLPPTKVDR…	828
>Cpapaya2	MRNYSNIFRQLPVHSKSVSISAELTHSRLFPNKKMMKRDQTQTLSLRSGVQCCAMEVKVRPTFMSGKKFQLDDVIEAQQFDRDTLDAIFEVAREMEAIEKNSPGSQILKGYLMATLFYEPSTRTRLSFESAMKRLGGEVLTTENAREFSSAAKGETLEDTIRTVEGYSDIIVMRHFESGAAKRAAATAGIPIINAGDGPGQHPTQALLDVYTIERELGKLDGIKVALVGDLANGRTVRSLAYLLAKYENVKIYFVSPVVVKMKDDIKEYLTTKGVEWEESADLMEVASKCDVVYQTRIQRERFGERLDLYEEARGKYIVDKNVVGVMQIHAVVMHPLPRLDEITVDVDADPRAAYFRQAKNGLFIRMALLKLLLVGW*	378
>Rcommunis1	MCNYSSLFSKQTCSPKPISFSPVLRPLIRSGVRCSALEIGNADLLFSTGNRFQLEDVIEAQQFDREILNAIFEVAREMEKIEKNSPGSQILKGYLMATLFYEPSTRTRLSFESAMKRLGGEVLTTENAREFSSAAKGETLEDTIRTVEGYSDIIVMRHFESGAARRAATTACIPVINAGDGPGQHPTQALLDVYTIDREIGKLDGIKVALVGDLANGRTVRSLAYLLAKYQDVKIYFVSPDVVKMKDDIKDYLASRGVEWEESADLMEVASKCDVVYQTRIQRERFGERIDLYEEARGKYIVDSDVLNVMQKHAVVMHPLPRLDEITVDVDVDPRAAYFRQAKNGLYIRMALLKLLLVGW	360
>Rcommunis2	MAAISCHCAVPSNKLSLSSSFSSSAFTSNLLSRHARLSTVTASSQAIIRGRISCQTSSATSSPSSSVNGKAKTELKDFVHISDFDKATIMKILDRAAEVKALLKSGDRSFLPFKGKTMAMIFAKPSMRTRVSFETGFFLLGGHAIYLGPDDIQMGKREETCDVARVLSRYNDMIMARVFSHQDILDLAKYATVPVVNGLTDYNHPCQIMADALTIIEHIGQLEGTKVVYVGDGNNIVHSWLLLASVIPFHFICVCPKGFEPDAETVKKAQEAGISKIEITNDPKEAVRGADVVYSDVWASMGQKEEAAHRRKAFQGFQVDEDLMKLAGPKAYFMHCLPAERGVEVTDGVIEAPNSIVFPQAENRMHAQNAIMLHVLGL	378
>Csativus1	MAASSSFMSHSLQAHASTETAIKCCKGYMYGNLCSSYSRIGYSRSKFLTSPKFLHNENSTKWEHVEKCPTRNEIQCRAVEIENSVSPFISKKFELDDVIEAQQFDREILNHIFEVALDMEKIEKSSSKSQMLKGYLMATLFYEPSTRTRLSFESAMKRLGGEVLTTENAREFSSAAKGETLEDTIRTVEGYSDIIVMRHFESGAAKKAAATASIPIINAGDGPGQHPTQALLDVYTIQREIGKLDGIKVGLVGDLANGRTVRSLAYLLAKYKDVKIYFVSPDVVKMKDDIKDYLTSQDVKWEECDNLTEVASECDVVYQTRIQRERFGERIDLYEQARGKYIVDKNVLNVMQRHAVVMHPLPRLDEITIDVDEDPRAAYFRQAKNGLYIRMALVKLLLL…	402
>Csativus2	MAALCSHSTIPSHKHSLSTHFCSTNSLPPPLKFFGRLSAFPLPSPSRFPLPFPSISCHASATSPPSLQSKVKTEKKDFLHLSDFDKSTLLKILDRAVEVKAQLKSGDRSFLPFKGKTMAMIFAKPSMRTRVSFETGFFLLGGHAIYLGPDTIQMGKREETRDIARVLSRYNDVIMARVFGHQDILDLAKYSTVPVINGLTDYNHPCQVMADALTMIEHIGKLEGTKVVYVGDGNNMVHSWLLLASVVPLHFVCACPKGFEPDKNTVEKARQAGVSKIEITNDPKEAVKGADVVYSDVWASMGQKEEADYRRQVFQGFQVNEELMNLAGSKAYFMHCLPAERGVEVTDGVIEAPNSIVFPQAENRMHAQNAIMLHVLGL*	379
>AT1G75330	MAAAMASHVSTARSPALSFSSSSSSFFPGTTLRRFSAVSLPSPALPRLRVSCQASSVTSPSSPSDVKGKSDLKDFLAIDDFDTATIKTILDKASEVKALLKSGERNYLPFKGKSMSMIFAKPSMRTRVSFETGFFLLGGHALYLGPNDIQMGKREETRDVARVLSRYNDIIMARVFAHQDILDLANYSSVPVVNGLTDHNHPCQIMADALTMIEHIGQVEGTKVVYVGDGNNMVHSWLELASVIPFHFVCACPKGYEPDKERVSKAKQAGLSKIEITNDPKEAVIGADVVYSDVWASMGQKDEAEARRKAFQGFQVDEALMKLAGQKAYFMHCLPAERGVEVTNGVVEAPYSIVFPQAENRMHAQNAIMLHLLGF*	376
>AT3G20330	MSIASSLTSATLCGASVFPKALACSSEFPINLPSPFESSKICLTSFPASRDLKKNATLNLTRNVGPVRCHAMQAGTRELKKFELSDVIEGKQFDREMLSAIFDVAREMEKIEKSSSQSEILKGYLMATLFYEPSTRTRLSFESAMKRLGGEVLTTENAREFSSAAKGETLEDTIRTVEGYSDIIVMRHFESGAARKAAATANIPVINAGDGPGEHPTQALLDVYTIQSEIGKLDGISVALVGDLANGRTVRSLAYLLAKFKDVKIYFVSPEIVKMKDDIKDYLTSSGVEWEESSDLMEVASKCDVVYQTRIQRERFGERLDLYEAARGKYIVDKDLLGVMQKKAIIMHPLPRLDEITADVDADPRAAYFRQAKNGLFIRMALLKLLLVGW*	391
>Cclementina1	MAAISSCCTYRSGKMPLSASSSSSFSGKFLPKQSRFPATSASAALTFPVLRRSITCQASSATSAPNSIHGKPKAEQTDFLHISDFDKATIMKILDRAAEVKALLKSGDRSFLPFKGKTMSMIFAKPSMRTRVSFETGFSLLGGHAIYLGPDDIQMGKREETRDAARVLCRYNDIIMARVFGHQDILDLAKFATVPVINGLTDYNHPCQIMADALTIIEHVGRLEGTKVVYVGDGNNVVHSWLLMASVIPFHFVCACPKGFEPDKETVEKARKAGISKIEITNDPKEVVQGADVVYSDVWASMGQKEEAAYRKQAFQGFQVDEFLMKLAGPKAYFMHCLPAERGVEVTEGVIEAPYSIVFPQAENRMHAQNAIMLHALGL*	380
>Cclementina2	MASSSCSTCMMNKSSFAPRVINCKKELMFSYSSLVDKLPVHRNSFSLSADFSKSRLLLSHEKSVKWKQTQQLPLRNSIQCWAVETQSTPSFTIGKKFQLDDVIEAQQFDRDILNAIFEVAREMEKIEKNSPGSQILKGYLMATLFYEPSTRTRLSFESAMKRLGGEVLTTENAREFSSAAKGETLEDTIRTVEGYSDIIVMRHFESGAARRAATTAVIPVINAGDGPGQHPTQALLDVYTIEREIGKLDGIKVGLVGDLANGRTVRSLAYLLAKYQDVKIYFVSPGVVKMKDDIKDYLTSQGVEWEESADLMEVASKCDVVYQTRIQRERFGERTDLYEEARGKYIVDQNVLQVMEKHAVVLHPLPRLDEITVDVDADPRAAYFRQAKNGLYIRMALLK…	406
>Tcacao1	MASSSSFSTCTLNRGSFATKAINFNKVFKCNFSSLPNRLPVSAKLSADFTCSRLLTSEKSLKLDQSQRLSRNGMQCCALEVEDVPTFLVGKKFQLDDVIEAQQFDRDILNAIFEVAREMENIEKKSPGSQILKGYLMATLFYEPSTRTRLSFESAMKRLGGEVLTTENAREFSSAAKGETLEDTIRTIEGYSDIIVMRHFESGAARRAAATAGIPIINAGDGPGQHPTQALLDVYTIEREIGKLDGIRVGLVGDLANGRTVRSLAYLLAKYQDVNIYFVSPDVVKMKDDIKDYLTSLGVEWEESADLMEVASKCDVVYQTRIQRERFGERIDLYEEARGKYIVDKEVLKVMQKHAVVMHPLPRLDEITVDVDADPRAAYFRQAKNGLYIRMALLKLLLV…	402
>Tcacao2	MAAISGHCTFRSHKLPLSSSSSSSFSGGADRSSRISFASPLSVRRNHISCQASSATSPPSSSVNGIAKGKMKDFLHISDFDKATIMKILDRAAEVKALLKSGDRSFVPFKGKSMAMIFAKPSMRTRVSFETGFFLLGGHAIYLGPDDIQMGKREETRDVARVLSRYNDIIMARVFAHQDILDLAKYATVPVVNGLTDYNHPCQIMADALTIIEHVGQLEGTKVVYVGDGNNVVHSWLLLAAVVPFHFVCACPKGFEPDKETVKKAQRAGISKIEITNDPKEAVKDADVVYSDVWASMGQKEEAAYRRQVFQGFQVDEALMKIAGPKAYFMHCLPAERGVEVTDGVIEAPNSIVFPQAENRMHAQNAIMLHLLGV*	375
>Creinhardtii1	MQTALHSRCQRTCKAASSRPGSAKVPVCRGASLTRSATATPAGALTNNGASMDWHLQKLKHVVDSGDFNRAAVDVVFKEALKMEKVRPGSPESRVLEGYIMSTLFYEPSTRTRLSFESAMSRLGGTVLSTESAGEYSSAAKGETLEDTVRTVEGYADCIVIRHSQEGSAKRAAAVASVPILNAGDGPGQHPTQALLDLYTIQREIGRLENIKIGMVGDLANGRTVRSLCMCLSMYPGVEVFFVAPDVVRMRDDVKDYLTKRGVKWTEVSDLREVAGLVDVLYQTRIQRERFTDMDSYNAARGKYIIDKELMKILQPHAVVMHPLPRVDEITTDVDSDPRAAYFRQARNGLYVRMALLKLCLADKMTADDLNK*	373
>Creinhardtii2	MQALRNRVEAPCSTSSRSCSHVPVRRPATSRRALHIVAAQSTQPYWYSAKTITPPKKGKHFLHLDDFSRDELLDMLEKAKLCKAKFYTRDESFKPFAGQTMAMIFTKPSARTRVSFETGFFRLGGHALYLDPNTIQLGKREPTKDIARVLSGYNDVIMARLFAHADLLELAEYSSVPIINGLTDYNHPCQIMADALTLLERKGRVEGTKVVYVGDGNNIVHSWLRLATRLSFEFVVVCPPGYEPCQSTVEGARAAGLSSITVTSDINAVKGADVIYTDVWASMGQKETIDERKIAFAPYQVNEKLMALAGAQALFMHCLPAERGLETTDGVMESPQSVVFQEAENRMHAQNGILLHCLAATKNL*	365
>Atrichopoda1	MSLSSLSTHDLQRDLIVSRLTARFSAELSRDCRQQVPCSPSRSVSMSPSISLPVTQSIYLPRNPKQNNFLSPAKLYQKEHFLCKSVKNEKDSHAISLGNSSTFSVGTKFQLDDVIEAQQFDREILSAIFEVAREMEKIEKSSSGANILRGYLMATLFYEPSTRTRLSFESAMKRLGGEVLTTENAREFSSAAKGETLEDSIRTVEGYSDIIVMRHFESGAARRAASTASIPVINAGDGPGQHPTQALLDVYTIEREIGRLDGIRVGLVGDLANGRTVRSLAYLLAKYNDVKIYFVAPDIVKMKDDIKDYLSSKGVEWEESADLMEVASKCDVVYQTRIQRERFGERIDLYEEARGKYIVDKKVMGVLQKHAVILHPLPRLDEITVDVDGDPRAAYFRQA…	418
>Atrichopoda2	MKILQCASEVKAKLKSGDRNFLPFKGKSMAMIFTKPSMRTRVSFETGFFLLGGHSIYLGPDDIQMGKREETRDIARVLSGYNDIIMARVFTHQDILDLTKYATIPVVNGLTDYNHPCQIMADALTIIEHIGHLEGTKVVYVGDGNNIVHSWLLLASVVPFHFVCACPKGFEPDEETVRKAKSTGISKIEITNDPKEAVVGADVVYSDVWASMGQKEEAEYRRKVFQGFQVDEALMEIAGSKAYFMHCLPAERGVEVTDGVIEAPYSIVFPQAENRLHAQNAIMLHVLGL*	290
>Taestivum1	GPLPHHTIRTVEGYSDIIVLRHFESGAARRAAATAEIPVINAGDGPGQHPTQALLDVYTIKREIGRLDGIKLGLVGDLANGRTVRSLAYLIAKYQNIKIYFVSPDVVKMKDDIKEYLTSQGVEWEESSDLLDVASRCDVIYQTRIQKERFGERIDHYEAARGKYIVDKKVLGVLPKHAVIMHPLPRLDE	189
>Taestivum2	MKILNRAIEVKAMIKSGDRSFQPFKGKSMAMIFAKPSMRTHVSFETGFFLLGGHAVYLGPDDIQMGKREETRDVARVLSGYNDIIMARVFAHQDILDLAKYAPVPVINGLTDYNHPCQIMADALTMLEHVGRIENTKVVYVGDGNNIVHSWLLLAAVIPFHFVCACPKGFEPDAKTVEIARSAGSKIEITNDPKEAVKGADVVYTDVWASMGQKEEAEYRKKVFQGFMVDEALMEMAGPKAFLMHCLPAERGVEVTDGAIEAPNSIVFPQAENRMHAQNAIMLHVLGA*	289
>Taestivum3	MAAVRVILPHPHLPIPSWRPQLKPSSSYPRRAVAAPASLSPSPLTASLQLGDVIEAQQFDRQILNEIFEVAREMEAVECGSHGFRSRVLEGYLMATLFYEPSTRTRLSFEAAMRRLGGEVLTTENAREFSSAAKGETLEETLRTWGFLR	149
>Taestivum4	MKPNKFSGRALITAYWGKSFWVICWRCSYLYSIQSNACFLNKHYVKPCITNADTIRTVEGYSDIIVLRHFESGAARRAAATAEIPVINAGDGPGQHPTQALLDVYTIKREIGRLDGIKLGLVGDLANGRTVRSLAYLIAKYQNIKIYFVSPDVVKMKDDIKEYLTSQGVEWEESSDLLDVASRCDVIYQTRIQKERFGERIDHYEAARGKYIVDKKVLGVLPKHAVIMHPLPRLDEV	237
>Taestivum5	MAAAAISGGHLVLSTPASTRRPQSLPLHPPSARPIAASSASAARHGVAAAAVSSPAAVPSTGKDAKQLPKDFLHINDFDKDTIMKILNRAIEVKAMIKSGDRSFQPFKGKSMAMIFAKPSMRTRVSFETGFFLLGGHAVYLGPDDIQMGKREETRDVARVLSGYNDIIMARVFAHQDILDLAKYAPVPVINGLTDYNHPCQIMADALTMLEHVGRIENTKVVYVGDGNNIVHSWLLLAAVIPFHFVCACPKGFEPDAKTVEIARSAGSKIEITNDPKEAVKGADVVYTDVWASMGQKEEAEYRKKVFQGFMVDEALMEMAGPKAFLMHCLPAERGVEVTDGAIEAPNSIVFPQAENRMHAQNAIMLHMLGA*	372
>Taestivum6	MAVVQKVRRKANQSKPPPTPKTLNPSSGHPPMAAVRVILPHPHLPIPSWRPQLKPSSSYPRRAVAAPASLSPSPLTASLQLGDVIEAQQFDRQVLNEIFEVAREMEAVERGSHGFRSRVLEGYLMATLFYEPSTRTRLSFEAAMRRLGGEVLTTENAREFSSAAKGETLEGELPKSILSGLALSICANCCLVTFTWNGQAEILILIVVILRVNQDG*	217
>Taestivum7	MAAAAISGGHLVLSTPTSTRRPRSLPLRPPSARPIDASSASAARRGVAAAAVSSPAAVPSTGKDAKQLPKDFLHINDFDKDTIMKILNRAIEVKAMIKSGDRSFQPFKGKSMAMVFAKPSMRTRVSFETGFFLLGGHAVYLGPDDIQMGKREETRDVARVLSGYNDIIMARVFAHQDILDLAKYAPVPVINGLTDYNHPCQIMADALTMLEHVGRIENTKVVYVGDGNNIVHSWLLLAAVIPFHFVCACPKGFEPDAKTVEIARSGGSKIEITNDPKEAVKGADVVYTDVWASMGQKEEAEYRKKVFQGFMVDEALMEMAGPKAFLMHCLPAERGVEVTDGAIEAPNSIVFPQAENRMHAQNAIMLHVLGA*	372
>Taestivum8	MAAAAISGGHLVLSTPASTRRPQSLPLHPPSARPIAASSASAARHGVAAAAVSSPAAVPSTGKDAKQLPKDFLHINDFDKDTIMKILNRAIEVKAMIKSGDRSFQPFKGKSMAMIFAKPSMRTRVSFETGFFLLGGHAVYLGPDDIQMGKREETRDVARVLSGYNDIIMARVFAHQDILDLAKYAPVPVINGLTDYNHPCQIMADALTMLEHVGRIENTKVVYVGDGNNIVHSWLLLAAVIPFHFVCACPKGFEPDAKTVEIARSAGSKIEITNDPKEAVKGADVVYTDVWASMGQKEEAEYRKKVFQGFMVDEALMEMAGPKAFLMHCLPAERGVEVTDGAIEAPNSIVFPQAENRMHAQNAIMLHMLGA*	372
>Taestivum9	GPLPHHTIRTVEGYSDIIVLRHFESGAARRAAATAEIPVINAGDGPGQHPTQALLDVYTIKREIGRLDGIKLGLVGDLANGRTVRSLAYLIAKYQNIKIYFVSPDVVKMKDDIKEYLTSQGVEWEESSDLLDVASRCDVIYQTRIQKERFGERIDHYEAARGKYIVDKKVLGVLPKHAVIMHPLPRLDE	189
>Taestivum10	MAAVRVILPHPHLPIPSWRPQLKPSSSYPRRAVAAPASLSPSPLTASLQLGDVIEAQQFDRQILNEIFEVAREMEAVECGSHGFRSRVLEGYLMATLFYEPSTRTRLSFEAAMRRLGGEVLTTENAREFSSAAKGETLEETLRTWGFLR	149
>Ppersica1	MVTQNASLYWFFCEFVVLRLEIAEMAASSSLFSTSFQGVMSFQNTNLCYKEFNCRYSNFIRKQSSHSNSKYLTHSRLFPNERSSEFGQNDKFSQKNGFLCRTLKIENLPSFSVGNKFQLTDVIESQQFDRDLLSAIFEVARDMEKIEKNSPGSQILKGYLMATLFYEPSTRTRLSFESAMRRLGGEVLTTENAREFSSAAKGETLEDTIRTVEGYSDIIVMRHFESGAAKRAAATAGIPVINAGDGPGQHPTQALLDVYTIEREIGKLDGIKVALVGDLANGRTVRSLAYLLARYKDVKIYFVSPDVVKMKDDIKDYLTSRKIEWEESSDLMEVASKCDVVYQTRIQRERFGERIDLYEEARGKYIVDSHVLEVMQKHAVVMHPLPRLDEITVDVDGDP…	426
>Ppersica2	MAAISSHLLVRSDKLSLSSPFSSFSGQNLRRSPGFSGKFTSICVSSPATLPKISCQTASATSPPSSLDNGKAKAELKDFLHISDFDKSTILKILDRAVEVKALLKSGERTYLPFKGKTMAMIFAKPSMRTRVSFETGFFLLGGHAIYLGPNDIQMGKREETRDVARVLSRYNDIIMARVFAHQDILDLAKYATVPVVNGLTDYNHPCQIMADVLTIIEHVGQLEGTKVVYVGDGNNVVHSWLLMASVIPFHFVCACPKGFEPDKKTVEKAQQAGISKIEITNDPKEAVKGADVVYSDVWASMGQKEEAAYRHQVFQGFQVDENLMKIAGPKAYFMHCLPAERGVEVTDGVVEAPNSIVFPQAENRMHAQNAVMLHLLGA*	380
>Vcarteri1	MHCLNGANTLRHPTTQRPPATYQLGLPSAVRAVRTAASATAPAPAPAPSSSPALTNKGAAVDWHLLKLKHVVDSGDFNRAAVDVVFKEALKMEKVRPRSKESRILDGYIMSTLFYEPSTRTRLSFESAMSRLGGTVLSTESAGEYSSAAKGETLEDTVRTVEGYADCIVIRHFQEGSAKRAASVASIPILNAGDGPGQHPTQALLDLYTIQREIGRLESIKVGMIGDLANGRTVRSLCMLLSMYNDIQIYFVAPDVVRMRDDVKNYLTARGVRWTEVSDLREVTADADVLYQTRIQRERFQNPDDYAAARGKYIIDRDLMRILKPTAVVMHPLPRVDEITTDVDSDPRAAYFRQARNGLYVRMALLKLCLADGYQPDIAL*	381
>Vcarteri2	MQASLHRSETASSASTSSRVPRSSIARPSPCRRQRALHVVAAQSTQPYWYSAKTIAPPKRGKHFLHLDDFTREELLDMLEKAKLCKAKFYTRDESFKPFAGQTMAMIFTKPSARTRVSFETGFFRLGGHALYLDPNTIQLGKREPTKDIARVLSGYNDVIMARLFAHSDLLELAQYSSVPVINGLTDYNHPCQIMADALTLLERKGRIEGTKVVYVGDGNNIVHSWLRLAMRLSFEFVCVCPPGYEPCPSTVEGAKAAGISSISVTSDINAVKGADVIYTDVWASMGQKETIDTRKVDFAPYQVNESLMALAGRQALFMHCLPAERGLETTDGVMESPVSVVFQEAENRMHAQNGILLHCLEATKRM*	368
>Ppatens1	MALQLSGTSATALLTSRLQCFSSSSSSRQWSTSSVLPLKQQTSRNSGRLVVRAAEGVDVGAKEGKGDIFPSGEWAENFSLLNYEDLSKHYEPVLFKPEAQPSTHLADVMSRTIITASPGQSLEEVDRYFSDISGLPVVDNEHKCVGVLSKKDRSKASDLKNKVKDVMTKPAITLPADKTVSDAAVLMLKNKIHRIPIVNESNQVVGIVTRTDIFSAMEGGNQDGAETKKPIHFLHLDDFDKETLVHILDRAAEVKAKLKSGDRSYQPLKGMSMSMIFTKPSMRTRVSFETGFYQLGGHAIYLGPDDIQLGKREETRDIARVLSGYNDVIMARLFAHKDLLDLAEYSKVPVINGLTDYNHPCQIMADVLTINEFIGSIEGLKVVYVGDGNNMVHSWLRLA…	534
>Ppatens2	PTPFLLLLSEQSSSPVIAVCFLDRQWCSFTFSSLRQVPTFVGSLRSSSFIDMALQLSGTSATALLTSRLQCFSSSSSSRQWSTSSVLPLKQQTSRNSGRLVVRAAEGVDVGAKEGKGDIFPSGEWAENFSLLNYEDLSKHYEPVLFKPEAQPSTHLADVMSRTIITASPGQSLEEVDRYFSDISGLPVVDNEHKCVGVLSKKDRSKASDLKNKVKDVMTKPAITLPADKTVSDAAVLMLKNKIHRIPIVNESNQVVGIVTRTDIFSAMEGGNQDGAETKKPIHFLHLDDFDKETLVHILDRAAEVKAKLKSGDRSYQPLKGMSMSMIFTKPSMRTRVSFETGFYQLGGHAIYLGPDDIQLGKREETRDIARVLSGYNDVIMARLFAHKDLLDLAEYSKV…	585
>Ppatens3	MVMALRLSGTFATASLNSRLQSLPSSKSSRQWSSSSTLPSKRQTSKKAGRLVVRAAEGIDVDTKEGKGDILPSGEWAENFSLLNYEDLSKYYEHILFKPEAQPSTHLADIMSRTIITASPEQSLEEVDRYFYDISGLPVVDHEHKCVGVLSKKDRSKTSNLKTKVKDVMTTPAITLPADKVVSDAAVLMLKNKIHRIPIVNEKNQVVGIVTRTDIFSALEGGKQDGAKMKGPTHFLHLDDFDKDTLLHILDRAVEVKARLKSGDKSYQPLKGMSMAMIFTKPSMRTRVSFETGFYQLGGHAIYLGPNDIQLGKREETRDIARVLSGYNDVIMARLFGHKDLLDLAEYSKIPVINGLTDYNHPCQIMADVLTINEFIGNIEGLKIVYVGDGNNMVHSWLR…	536
>Ppatens4	MAASFALCASRPMLVSSHLGTPMRPTGRVESVGALGSQSSFSQLSRLSPCKLQWQSIGTDQMQGRKYSMLIAGCAASPNDTINAQQSTLNNRFPLQDVLEAQQFDRKLLNSIFEVAREMEDIERDAAGSELLKGFLMATLFYEPSTRTRLSFESAMKRLGGEVLTTENAREFSSAAKGETLEDTIRTVEGYSDIIVLRHFESGAAKKAANTANIPIINAGDGPGQHPTQALLDMYTIKREIGHLDNIRVGLVGDLANGRTVRSLAYLLAKYDGVKIYFVAPDVVKMKDDIKDHLTDSGVDWEESTDLMEVASKCDVIYQTRIQRERFGDRIDLYNAARGKYIVDTKVMNVLPKHAVVLHPLPRLDEITVEVDSDPRAAYFRQAKNGLHIRMALLKLLLL…	402
>Ppatens5	MAMAASFLRPGVFSSPLDTHARRLESMSVCWLESSFSRRSHFSPCKLQWQGIGIGKRQEGNRVMMTVGAVPPTKETSNVHQSTLNNRFPLQDVLEAQQFDRDLLTSIFEVAREMEEVERDSAGSQLLKGFLMATLFYEPSTRTRLSFESAMKRLGGEVLTTENAREFSSAAKGETLEDSIRTVEGYSDIIVLRHFESGAAKKAADTANIPVINAGDGPGQHPTQALLDMYTIQRETGRLDNITVGLVGDLAHGRTVRSLAYLLAKYEGVKIYFVAPDVVRMKDDIKDHLTESGVDWEESSDLMQVASKCDVIYQTRIQQERFGDRIDLYNEARGKYIVDTKVMDVLPKHGVVLHPLPRLDEITVEVDSDPRAAYFRQAKNGLYIRMALLKLLLLGY*	397
>Mpolymorpha1	MEMASLRVLPATSAAFPPDLRAFRPRSCSRTSFTSQASTSTRTVLPSNKRVFPRKQLYRASQDAVSILHSTEEAEKPLAGTSFPLQDVLEAQQFDRELLNSIFEVAQQMEEIEKERDSSRTHVLEGFLMATLFYEPSTRTRLSFESAMKRLGGEVLTTENAREFSSAAKGETLEDTIRTVEGYADLIVLRHFDSGAAKRAAEVANVPVINAGDGPGQHPTQALLDMYTIQREIGRLDNIKVGLVGDLANGRTVRSLAYLLARYSGVKIFFVSPDVVKMKDDIKEYLDSRNVDWEESADLMDVASQCDVVYQTRIQRERFGDRIDLYNEARGKYIVDSKVMEVLQPHAVILHPLPRLDEITVDVDADPRAAYFRQAKNGLYIRMALIKLLLLGW*	394
>Mpolymorpha2	MGVVAAASGVLACCNAAAAGLVSSPRSSKALTPLAPSQIRGAPLICRLSVVRLHSERRGDYSHRGKIVCKSSTATQNDASVSQSQAGQGVKHFLHIDDYDNKTIMNILERAAEVKAKLKSGDRSFKPFAGKTMAMIFTKPSMRTRVSFETGFHLLGGHAIYLGPDDIQLGKREETRDIARVLSGYNDVIMARLFAHKDLIDLAKFGSVPVINGLTDYNHPCQIMADALTIIEHKGYIDNIKVVYVGDGNNVVHSWLRFAAVVPIHFVCACPRGFEPDPTTVEQARAKGAKIDIVNDPMEAVKGADVIYSDVWASMGQKEEAALRMQRFQGFQVNEKMMEQAGPQVLFMHCLPAERGVEVTDGVIEAPNSIVFPQAENRMHAQNAVMLHVLGA*	393
>Acomosus1	MALLSPSSTRFLCKNPNPTRGDRAIASSLRRAPSSVVSPRSKPFSLAISSRSPTRRCSASLAESPIVAAGSRFQLEDVIEAQQFDRDILNEIFEVAHQMEEIEKSSTGSAILKGYLMATLFYEPSTRTRLSFESAMKRLGGEVLTTENAREFSSAAKGETLEDTIRTVEGYADIIVLRHFESGAARRAASTASIPVINAGDGPGQHPTQALLDVYTIKREIGRLDGITLGLVGDLANGRTVRSLAYLIAKYQNIKIYFVSPEVVKMKDDIKDYLTAMGVEWEESSDLLEVASKCDVVYQTRIQKERFGERVDLYEAARGKYIVDKVVLEVLPKHAVIMHPLPRLDEITVDVDGDPRAAYFRQAKNGLYIRMALLKLLLLGW*	382
>Acomosus2	LPRSAAVSSRFTPHLPPAPSPPLDFGDSGMKIEVGVDGEVGNDNEGEGELAEEGEGVFAGADGDVGEGKTVEKGEAARRRKAEQQERGRRVQGLSCNLAHYKRIQHSSSTTLTRRSHNGGAVPLRCPLTPLRRRRRLLRSRDLLLRRLLRCTPPPSSAATRRILCRAAAPASVAVAFPAKGRDGPKDFLHISDFDKDTILKILNQAAEVKAMLKSGDRSFQPFKGRTMAMIFAKPSMRTRVSFETGFFLLGGHAVYLGPDDIQMGKREETRDVARVLSGYNDIIMARVFAHQDILDLAAYASVPVINGLTDYNHPCQIMADALTIIEHIGHLEGTKVVYIGDGNNIVHSWLLLASIVPFHFVCACPRGFEPDEKTVEKARSAGISKIEITNDPKEAVKG…	489
>Slycopersicum1	MAAIFSHLTSLRSPDAVSFSSLSSSGIQSYRFSGVFASFPITFPATSQRVSCQATSPAASPSSSVNVNASQKDFLHITDFDKSTLLNILDRAKEVKELIKSGERTYLPFKGKTMAMIFAKPSMRTRVSFETGFYLLGGHAIYLGPDDIQMGKREETRDIARVLSRYNDIIMARVFAHQDILDLAKYATVPVINGLTDYNHPCQIMADALTIIEHVGQLEGTKVVYIGDGNNIVHSWLLLASVIPFHFVCACPKGFEPDEETVKKAQDAGISKIEITNDPKEAIRGADVVYSDVWASMGQKEEAAQRRQVFQGFQVDEELMKIAGRKAYFMHCLPAERGVEVTNGVVEAPNSIVFPQAENRMHAQNAIMLHVMGL*	375
>Slycopersicum2	MAAIFSQLSSLCSPENLSFSSVYTLSHSGKQSSQFSGVISPSPVTFPAIRQRISCQTTSSAAAPSSSVIAKGTANQKDFLHINDFDKATILNILDRAREVKELLKSGERTYLPFKGKTMAMIFAKPSMRTRVSFETGFYLLGGHAIYLGPNDIQMGKREETRDVARVLSRYNDIIMARVFAHQDILDLAKYAIVPVINGLTDYNHPCQIMADALTMIEHVGQLEGTKVVYVGDGNNIVHSWLLLAAVIPFHFVCACPKGFEPDQKTVEKAQQAGVSKIEITNDPKEAVREADVVYADVWASMGQKEEAAHRRQVFQGFQVDEQLMKLAGKKAYFMHCLPAERGVEVTDGVIEAPNSIVFPQAENRMHAQNAIMLHVLGL*	380
>Slycopersicum3	MTISATLSSHGKILMSPLRKSEWANQPVLCKSVELFKNGRNEYRMSTNSNKFQCRALEIENKSSTKFHLDDVIESQQFDRETLSAIFEVAQEMEKIEKNSIGGRSEILKGYLMATLFYEPSTRTRLSFESSMKRLGGEVLTTENAREFSSAAKGETLEDTIRTVEGYSDIIVMRHFESGAARRAALTASIPIINAGDGPGQHPTQALLDVYTIGREIGKLDGINIALVGDLAYGRTVRSLAHLLALYKDVKIYFVSPDVVKMKDDIKDYLTSMGVRWEESADLIEVASKCDVVYQTRIQRERFGERVDLYEEARGKYIVDMSVVNAMQKHAVVMHPLPRLDEITVDVDGDPRAAYFRQAKNGLYIRMALLKLLLLGW*	378
>Pvulgaris1	MAVIPCQCYRTVASDKPYLSGHNLRHRAPFPAASVSFRRRISCVASPAVTQKVALKDFLHIDDFDKDTILKMLDRAIEVKALLKSGDRSFRPFEGKTMSMIFTKPSMRTRVSFETGFSLLGGHAIYLGPNDIQMGKREETRDVARVLCRYNDIIMARVFAHQDILDLAKYATVPVVNGLTDYNHPCQIMADALTMIEHIGRFEGTKVVYVGDGNNIVHSWLLMASVIPFHFVCACPKGFEPDAKTVEKARKAGISKIEITNDPKEAVKGADVVYSDVWASMGQKEEAEHRRQVFKEFQINKDLMEMAGSKAFFMHCLPAERGVEVTDEVIEAPNSIVFQQAENRMHAQNAVMLHVLGK*	359
>Pvulgaris2	MSAASLLFSCSMHVGVSHPKLAAKSSVCLPNQPWNHLKPKTSFGHSGVSEKSKLSCKGDEIMWRAGALQVENAPSFSVGQKFQLDDVIEAQQFDRETLSAIFEVARSMESIESSSSRSQMLKGYLMATLFYEPSTRTRLSFESAMKRLGGDVLTTENAREFSSAAKGETLEDTIRTVEGYTDIIVMRHFESGAAKRAAATASIPVINAGDGPGQHPTQALLDVYTIEREIGKLDGIRVGLVGDLANGRTVRSLAYLLAKYEDVKIYFVSPNVVKMKDDIKEYLTSKGVEWEESGDLMEVASKCDVVYQTRIQKERFGEKIDLYEEARGKYIVNKDVLGVMQKHAVVMHPLPRLDEITVDVDSDPRAAYFRQAKNGLYIRMALLKVLLLGW*	391
>Boleraceacapitata1	MSITSSLTSTTLCGASVFPKALARSIEFPRNHLSTPFESSKICLTTYPKKNATWNLTRNIVPIQGTRCHAIQVETKESFTPGKKFQLSDVIEGQQFDREMLSAIFDVAREMEKIEKSSSQSELLKGYLMATLFYEPSTRTRLSFESAMKRLGGEVLTTENAREFSSAAKGETLEDTIRTVEGYSDIIVMRHFESGAAKRAAATANIPVINAGDGPGEHPTQALLDIYTIQSEIGKLDDISVALVGDLANGRTVRSLAYLLAKFKDVKIYFVSPEIVKMKDDIKDYLTSNGVEWEESSDLMEVASKCDIVYQTRIQRERFGERLDLYEAARGKYIVDKALLGVMQKNAVIMHPLPRLDEITPDVDTDPRAAYFRQAKNGLFIRMALLKLLLVGCSEELEH…	782
>Boleraceacapitata2	MSMIFAKPSMRTHVSFETGFFLLGGHALYLGPDDIQMGKREETRDVARVLCRYNDIITARVFAHQDILDLANYSSVPVVNGLTDHNHPCQVMADALTIIEHIGQVEGTKVVYVGDGNNMVHSWLELASVIPFHFVCACPKGFEPDKARVLKAEQAGLSKIEIVNDAKEAIIGADVVCSDVWASMGQKDEAEYRLKAFQGFHVDEALMKLAGPKAYFMHCLPAERGVEVTNGVVEAPYSIVFPQAENRMHAQNAIILHLLGF*	262
>Boleraceacapitata3	MVAAMASHVSSTRSPALALSSPSSFFPGTTLRRFSAVSLASPATFSPLSLRVSCQASSVTSPSTSDVKGKSDLKDFLAIDDFDTETIKKILDKASEVKALLKSGERDYLPFKGKSMSMIFAKPSMRTRVSFETGFFLLGGHALYLGPNDIQMGKREETRDVARVLSRYNDIIMARVFAHQDILDLANYSSVPVVNGLTDHNHPCQIMADALTMIEHIGQVEGTKVVYVGDGNNMVHSWLELASVIPFHFVCACPKGFEPDKEMVLKAQQAGLSKIEITNDPKEAVIGADVVYSDVWASMGQKDEAEYRRKAFQGFQVDEALMKLAGPKAYFMHCLPAERGVEVTNGVVEAPYSIVFPQAENRMHAQNAIMLHLLGF*	377
>Boleraceacapitata4	MSITSSFTSATLCGSLVSPKALGCSNALPSNHFSNPFESSKLCLTANPKKSIAPVQGIRCHAMQVETREAFTAGKEFQLSDVIEGQQFDREMLSAIFDVAREMEKIEKSSSQSEILKGYLMATLFYEPSTRTRLSFESAMKRLGGEVLTTENAREFSSAAKGETLEDTIRTVEGYSDIIVMRHFESGAAKKAAATANIPVINAGDGPGEHPTQALLDVYTIQSEIGKLDGISVALVGDLANGRTVRSLAYLLAKFKDVKIYLVSPEIVKMKDDIKDYLTLNGVEWEESSDLMEVASKCDVVYQTRIQRERFGERLDLYEAARGKYIVDKALLGVMQKDAVIMHPLPRLDEITADVDADPRAAYFRQAKNGLFIRMALLKLLLVGW*	386
>Aoccidentale1	MAAISGNCSLRSDTVALSGLSSSFSGNIHSKYSRFFAASVSPPPTFPVLRRTISCQAASATSPQSSVNGKAKAELKDFLHISDFDKSTILKILDRAAEVKALIKSGERTFLPFKGKTMSMIFAKPSMRTRVSFETGFSLLGGHAIYLGPNDIQMGKREETRDVARVLSGYNDIIMARVFAHQDILDLAKYATVPVVNGLTDYNHPCQIMADALTIIEHIGQLEGSKVVYVGDGNNIVHSWLLLASVIPFHFVCACPKGFEPDRETVEKAQHAGISKIEITNDPKEAVRGANVVYTDVWASMGQKEEAAYRRQVFQGFQVDETLMKLAGPQAYFMHCLPAERGVEVTDGVIEAPNSIVFPQAENRMHAQNAIMLHVLGL*	379
>Aoccidentale2	MASSSCFSSMLHRVSVAPKQITNCNKELVFNHSSLCCKSSIQSKSLPVTTNFKQSRLLLLNEKSMKWKQTQKLSLNNSAQYRALEIENTPSFMVGNKFQLDYVIEAQQFDRDTLSAIFEVAREMERIEKNSPGSQILKGYLMATLFYEPSTRTRLSFECAMKRLGGEVLTTENAREFSSAAKGETLEDTIRTVEGYADIIVMRHFESGSARKAAATANIPIINAGDGPGQHPTQALLDVYTIEREIGKLDGIKVGLVGDLANGRTVRSLAYLLSKYRDVKIYFVSPEVVKMKDDIKEYLTSKGVEWEETSDLKEVASKCDVLYQTRIQRERFGERIDLYEEARGKYIMDRDVLGVMQKHAVVMHPLPRLDEITVDVDADPRAAYFRQAKNGLYIRMALL…	407
>Vvinifera1	MAAITSHCALRSDCAPFSSSSSSFSGQAFRQPAPFPGISLSSSAISPTLRRRISCQTSSAISPSSAVNVKEKSGLKDFLHINDFDKTTILKILDRALEVKALLKSGERTFLPFKGKTMAMIFAKPSMRTRVSFETGFFLLGGHALYLGPDDIQMGKREETRDVARVLSCYNDIIMARVFAHQDILDLAKYATVPVINGLTDYNHPCQIMADALTIIEHIGQLEGTKVVYVGDGNNIVHSWLLLAAVVPFHFVCACPKGFEPDEKTVQKAQQAGISKIEITNDPKEAVRGADVVYSDVWASMGQKEEASYRRQVFQGFQVDEPLMKLAGPKAYFMHCLPAERGVEVTDGVLEAPNSIVFPQAENRMHAQNAIMLHVLGL*	379
>Vvinifera2	MASSPSFSMSALHSTCTPRVPNCPKEFVDNHSSLYSKQPLHSKLMPLSTDLKHSRFFTNEKPLQWEQTARLPQRNRVLSCALDIENTPFSVGNKFQLDDVIEAQQFDRETLSAIFEVAREMEKVEKKSPGSQILKGYLMATLFYEPSTRTRLSFESAMKRLGGEVLTTENAREFSSAAKGETLEDTIRTVEGYSDIIVMRHFESGAARRAAVTAEIPIINAGDGPGQHPTQALLDVYTIEREIGRLDRIKVGLVGDLANGRTVRSLAYLLAKYQDVKIYFVSPEVVKMKDDIKDYLTSKGVEWEESADLMEVASKCDVVYQTRIQRERFGERADLYEEARGKYIVDRDVLGVMQKHAVVMHPLPRLDEITVDVDEDQRAAYFRQAKNGLYIRMALLKLL…	404
>Hvulgare1	PNKTLNPSSGHFPMAAVRVTLPHPLLPTPSRSPQLKPSSYYPRRAVAASASLSPSALRASLQLGDVIEAQQFDRQVLNEIFEVAREMEAVERCSHGFRSRVLEGYLMATLFYEPSTRTRLSFEAAMRRLGGEVLTTENAREFSSAAKGETLEDTIRTVEGYSDIIVLRHFESGAARRAAATAEIPVINAGDGPGQHPTQALLDVYTIKREIGRLDGIKLGLVGDLANGRTVRSLAYLIAKYQNIKIYFVSPDVVKMKDDIKEYLTSQGVEWEESSDLLDVASKCDVIYQTRIQKERFGERIDHYEAARGKYIVDKKVLGVLPKHAVIMHPLPRLDEITVDVDSDPRAAYFRQAKNGLYIRMALLKLLLVGR*	372
>Hvulgare2	MAAAAISGGHLVLSTPTSTRRPQLLPIHPPSARPIAASSASAARRGVAAAAVSSPAAVPSTGKDGKQVPKDFLHINDFDKDTIMKILNRAIEVKAMIKSGDRSFQPFKGKSMAMVFAKPSMRTRVSFETGFFLLGGHAVYLGPDDIQMGKREETRDVARVLSGYNDIIMARVFAHQDILDLAKYAPVPVINGLTDYNHPCQIMADALTMIEHIGRIENTKVVYVGDGNNIVHSWLLLAAVIPFHFVCACPKGFEPDAKTVEIARSAGSKIEITNDPKEAVKGADVVYTDVWASMGQKEEAEYRKQVFQGFMVDEALMEMAGPKAFLMHCLPAERGVEVTDGAIEAPNSIVFPQAENRMHAQNAIMLHVLGA*	372
>Lsativa1	MSSSAFSTHGATLAPEQRKAFGDSNNSDFFHNKKDHVSMSCPNNGRLLSKDRIQCKALEVQSHHTFLKGEKFQLEDVIEAQQFDRDTLSAIFEVAREMETIEKKSQSHGSQLLNGYLMATLFYEPSTRTRLSFESAMKRLGGEVLTTENAREFSSAAKGETLEDSIRTVEGYSDIIVMRHFESGAARRAAMTANIPVINAGDGPGQHPTQALLDVYTIEREIGKLDGIKVGLVGDLANGRTVRSLAYLLAKYNDVKIYFVSPEVVKMTEDIKEYLTLKGVEWEESADLKEVASKCDVVYQTRIQKERFGERSDLYEEARGKYIIDREVLGVMQKHAIVMHPLPRLDEITVDVDGDPRAAYFRQAKNGLYIRMALLKLLLVGW*	383
>Lsativa2	MCPRISRILNLAYLNLVPSLNLNPFSIATLFYEPSTRTRLSFESAMKRLGGEVLTTEHAREFSSAAKGETLEDSIRTMEGYSDIIVMMHFESGAARRAAMTANILVINAGDGPGQHPSQALLDVYTIQREIGKLDRIKVALVGDLANG*	149
>Lsativa3	MTHFREITNVFHYKNSEALTKSLKLTLFVFVVTSITFVSLSAFRFQPSRWSAAPGCLLRPKYHNTPETTAESPDSSPQDSEHPTKISHILFGIGGSVRTWSDRRHYSELWWQPNVTRGYVWLDEQPDPKLFSNPSSPPYKVSEPLTHLNNAGSSPAVRIARIVLESFKLRLPEVRWFVMGDDDTVFFGENLVSVLSKYDHRQMYYVGGSSESVEQDVMHSYDMAFGGGGFAVSYPLAVELARIFDGCLDRYRYFYGSDQRVWACVSEIGVSLTKERGFHQMDIRGDAYGLLAAHPMTPLLSLHHLDYIKPLLPNRTKFDSLKTLIQTYQFDPPRLMQQSYCYYNNWWHRWSISISWGYTVQIYPSILTSHELQMPLQTFLTWRSFKDGPFTFNTRPVSS…	860
>Lsativa4	MCPRISQILNLAYLNLVPSLNLNPFSIATLFYEPSTRTRLSFESAMKRLGGKVLTTENAREFSSAAKGETLEDSIRTVEGYSDIIVIRHFESGAARRVVMTAIPFINVGDGPVCSLAYLLAKYNDVKIYFVSPEVVKMKEDIKEYLTLKGVEWEESANLKEVASKCEWDVG*	172
>Lsativa5	MHANSLLLQREKHLKTVDGYSDIIVMRHFESGVARRAAMTANIHVINVGDGSGQHPSQALLDVYTIEREIGKLYGIKVELVGDLANGRTVRSLAYLLAKYNDVKIYFVSPEVVKMKEDIKEYLTLKGVEWEESADLKEVASKCDVVYQTRVQKKHFGERSDLYEEAHGKYIIDRDVLGVMQKHAIFMHPLPRLDEITVDVDGDPRAAYCRQAKNGLYIRMALLKLLLVEAKAAEDARRRVEAEAAAEAKRKRDLEREAARQALLKGPHLLAPTGSNLECHGKEGTVFVG*	290
>Lsativa6	MAYAALMPTKLGLEGSHDQIHRLRTTTTCMNVDNLSKAVFVRGAHADKLKVKGPVKMPPKVLHIKSALSCVEEKTGFKDFLHINDFDKETILTILDRAKEVKALLKSGERTYLPFKGKTMAMIFAKPSMRTRVSFETGFFLLGGHAIYLGPKDIEMGKREETRDVARVLSRYNDIIMARLFAHQDLLDLANYASVPVINGLTDYNHPCQIMADALTMIEHIGQIEGTKVVYVGDGNNIVHSWLLLAAVVPFHFVCACPKGFEPDKETVEKAQRAGVGKIEITNDPKEAVKGADVVYSDVWASMGQKEEAAYRRQVFQGFQVDEELMKIAGPQAYFMHCLPAERGVEVTNGVIEAPNSIVFPQAENRMHAQNAIMLHSLGL*	381
>Lsativa7	MSSAAFSTCTLHETLRDHELMCNKPSCFPKHSVHFKTNHIYVDPYKSMTWRQPGRLKCRALDIERNRSFLKGDVFQLDDVIEAQQFDRDILSAIFEVAREMEAIEKKSRGNQILKGYLMATLFYEPSTRTRLSFESAMKRLGGEVLTTENAREFSSAAKGETLEDTIRTVEGYSDIIVMRHFESGAAKRAAMTANIPVINAGDGPGQHPTQALLDVYTIEREIGKLDGIKVGLVGDLANGRTVRSLAYLLAKYNDVKIYFVSPDVVKMKDDIKEYLTSKGVEWEESVNLKEVASECDVVYQTRIQKERFGERIDLYEEARGKYIVDSHILSAMQNHAVVMHPLPRLDEIRVEVDGDPRAAYFRQAKNGLFIRMALLKLLLLGW*	384
>Crubella1	MAILSSLSSATLCGASVFPKVLACSSEFSTNLSSPFESSKICLTSSFPASRHPKKISTWNLTRNVAPIQGIRCHAMQVETRECFTAGKKFQLSDVIEGQQFDREMLSAIFDVAREMEKIEKSSTQSELLKGYLMATLFYEPSTRTRLSFESAMKRLGGEVLTTENAREFSSAAKGETLEDTIRTVEGYSDIIVMRHFESGAARKAAATANIPVINAGDGPGEHPTQALLDVYTIQSEIGKLDGISVALVGDLANGRTVRSLAYLLAKFKDVKIYFVSPEIVKMKDDIKDYLTSNGVKWEESSNLMEVASKCDVVYQTRIQRERFGERLDLYEAARGKYIVDKDLLGVMQEKAIIMHPLPRLDEITADVDADPRAAYFRQAKNGLFIRMALLKLLLTGW*	399
>Crubella2	MAALASHVSTARSPALPFSSSSSFVPGTTLRRFSAVSLSSPVLPRLRVSCQSSSVTSPSTSDVKGKSDLKDFLAIDDFDTATIKLILDKASEVKALLKSGERNYLPFKGKSMSMIFAKPSMRTRVSFETGFFLLGGHAVYLGPNDIQMGKREETRDVARVLSRYNDIIMARVFAHQDILDLANYSSVPVVNGLTDHNHPCQIMADALTMIEHIGQVEGTKVVYVGDGNNMVHSWLELASVIPFHFVCACPKGFEPDKERVLKAQQAGLSKIEITNDPKEAVIGADVVYSDVWASMGQKDEAESRRKAFQGFQVDEALMKLAGSKAYFMHCLPAERGVEVTNGVVEAPNSIVFPQAENRMHAQNAIMLHLLGF*	373
>Mdomestica1	MAAAISSHLAFLSDKPSLSSSLSSFSGQSLRRSPRCSAAVVGGISLPSPVRLRRISCQTSSVTSSPASVANVTAKSKLKDFLHISDFDKATILKMLDRAAEVKALLKSGDRSFQPFKGKTMAMIFAKPSMRTRVSFETGFFLLGGHAIYLGPNDIQMGKREETRDVARVLSRYNDIIMARVFAHQDILDLAKYATVPVVNGLTDYNHPCQIMADVLTIIEHIGRIEGTKVVYVGDGNNVVHSWLLMAAVIPFHFVCACPKGFEPDKKTVEKAQQAGISKIEITNDPKEAVKGADVVYSDVWASMGQKEEADSRRKIFQGFQVDENLMKIAGPKAYFMHCLPAERGVEVTDGVVEAPNSIVFPQAENRMHAQNAVMLHLLGV*	382
>Mdomestica2	MAASSSLFSSSSFQGVMSFQNTKLCASYSNFVYKQPMHLKRSSQNNGTVSCRALEVDKSSSSYSVGKKFQVTDVIEAQQFDRDLLGAIFDVAREMEKIEKKSPGSQILKGYLMATLFYEPSTRTRLSFESAMRRLGGEVLTTENAREFSSAAKGETLEDTIRTVEGYSDIIVMRHFESGAAKRAAATAGIPVINAGDGPGQHPTQALLDVYTIEREIGKLDGIKVALVGDLANGRTVRSLAYLLARYNDVKIYFVSPDVVKMKNDIKDYLTSRNIQWEESADLMEVASKCDVVYQTRIQRERFGERIDLYEEARGKYIVDSRVLEVMQTHAVVMHPLPRLDEITVDVDGDSRAAYFRQAKNGLYIRMALLKLLLVGW*	378
>Mdomestica3	MAAAISSHLAFRSDKPSLSSSFSSFSGQSIRRSPRCSAKLTGISRPSLASLRRISCQTSVATSSPASVADGTAKSELKDFLHINDFDKSTILKILDRAAEVKALLKSGDRSFQPFKGKTMAMIFAKPSMRTRVSFETGFSLLGGHAIYLGPDAIQMGKREETRDVARVLSRYNDIIMARVFAHQDILDLAKYSTVPVVNGLTDYNHPCQIMADVLTIIEHIGQIEGTKVVYVGDGNNIVHSWLLMAAVIPFHFVCACPKGFEPDKETVEKAQQAGISKIEITNDPKEAVKGADVVYSDVWASMGQKEEADSRRKIFQGFQVDENLMKIAGPKAYFMHCLPAERGVEVTDEVVEAPNSIVFPQAENRMHAQNAIMLHLLGV*	381
>Carietinum1	MNAASLFSCSMHMGVTNPKIDSKTSAFCLLNRPRIHLKSFSPFEVLEKSKLSSKGSEILCRAGALQVESAPLFSVGQKFQFDDVIEAQQFDRETLSAIFEVARSMENIRNNSSGSQMLKGYLMATLFYEPSTRTRLSFESAMKRLGGDVLTTENAREFSSVAKGETLEDTIRTVEGYSDVIVMRHFESGAAKKAAATATIPVINAGDGPGQHPTQGALQVESAPLFSVGQKFQFDDVIEAQQFDRETLSAIFEVARSMENIRNNSSGSQMLKGYLMATLFYEPSTRTRLSFESAMKRLGGDVLTTENAREFSSVAKGETLEDTIRTVEGYSDVIVMRHFESGAAKKAAATATIPVINAGDGPGQHPTQALLDVYTIEREIGKLDGIKVGLVGDLANGRT…	541
>Carietinum2	MAVITAHTYKPYLSHSPPNLRHSSPISVSSSPFPLKTTIPCLASSPLAAESPLTAKVGNAKKDFLHIDDFDKETILKILDRAIEVKALLKSGDTTFRPFEGKTMSMIFAKPSMRTRVSFETGFNLLGGHAIYLGPDDIQMGKREETRDVARVLSRYNDIIMARVFAHQCQGKQLASLGIGFNMFLSDLKNNSAFDILDLAKYASVPVINGLTDYNHPCQIMADALTMIEHIGRFEGTKVVYVGDGNNIVHSWLLMAAVIPFHFVCACPNGFEPDPKTVEKARKAGISKIEITNDPKEAVRGADVVYSDVWASMGQKEEAAYRRQVFNGFQVDQSLMDMAGSKAFFMHCLPAERGVEVTDEVVEAPYSIVFPQAENRMHAQNAIMLHVLGK*	391
>Fvesca1	MAAAISSSHLLLRSDKASHSSFSGQSLRRSPPLSGKFASISVSSPASSFRRISCQASSTASSPSSVAAGTAKAGQKDFLRIDDFDKATILKMLDRAAEVKALLKSGEKTYLPFKGKTMAMIFAKPSMRTRVSFETGFFRLGGHAIYLGPNDIQMGKREETRDVARVLSRYNDIIMARVFAHQDILDLAKYSTVPVVNGLTDYNHPCQIMADVLTIIEHIGQLEGTKVVYVGDGNNIVHSWLLMASVIPFHFVCACPKGFEPDKETVEKALRAGISKIEITNDPKEAVKGADVVYSDVWASMGQKEEAAHRQQVFKGFQIDENLMKIAGPKAYFMHCLPAERGVEVTDGVIEAPNSIVFPQAENRMHAQNAIMLHLLGV*	379
>Fvesca2	MAASSSLFSCSIQGAVPFQKQSDLVSMQIKHPRLLLPNEKFSQSQTLCRALKTENLPSFSVGKKFQLDDVIEAQQFDRDILGAIFEVARDMEKIEKRSPGSQILKGYLMATLFYEPSTRTRLSFESAMKRLGGEVLTTENAREFSSAAKGETLEDSIRTVEGYSDIIVMRHFESGAAKRAAATAGIPVINAGDGPGQHPTQALLDVYTIEREIGKLDGIKVALVGDLAHGRTVRSLAYLLARYNDVKIYFVSPDAVKMKNDIKDYLTSRNVEWEESADLMEVASKCDILYQTRIQRERFGERIDLYEEARGKYIVDPRVLEVMQKHAVIMHPLPRLDEITVDVDGDPRAAYFRQAKNGLYIRMALLKLLLVGW*	374
>Fvesca3	MAASSSLFSFSSQGIISFHKTTTCYRDFRSSYRDVTCKESGYFDSTCLTQSRLLPNEALSKCEQAAKFAQKNDILYHALKVENLYAFSTGKKFQLDDVIEAQQFDRDILNAIFGVARGMEYIEKNSQGSQILKGYLMATLFYEPSTRTRLSFESAMKRLGGEVLTTENAREFSSAAKGETLEDSIRTVEGYSDIIVMRHFESGAAKRAAVTAGIPIINAGDGAGQHATQALLDVFTIEREIGKLDGIKVALVGDLANGRTVRSLAYLLAKYNDVKIYFVSPGVVKMKNDIKDYLTSKNVEWEESADLMEVASECDVLYQTRVQRERFGERIDLYEATRGKYTVDRHVLDVMQKHAVVMHPLPRLDEITLDVDGDPRAAYFRQTKNSLYIRMALLQLLLC…	418
>Bbraunii1	MIHGLCHPLVSVTHVRNTVRRDGKCRQIVRGIPGPQATKEFELPRSSWQTLDLKHVVEAQQFGVDALDVIFKAAREIEDQERNPGLADVLKGKVVATLFYEPSTRTRLSFESAIVRLGGTVLSTESAGEYSSAAKGETLEDTIRTVQCYCDGIVLRHFQAGSAKIAASVADVPIINAGDGPGQHPTQALLDVYTIQKEVGRLDNIRVGLVGDLANGRTVRSLAYLLSMYPGVKLYFVAPDVVRMKDDIKEFLTGRGVTWEEVDDLAEVTADVDVLYQTRIQKERFQDRPEDYEKARGKYIIDKDTMRLLPQSSIIMHPLPRVDEIKPEVDSDPRAAYFRQAKNGLFIRMALLKLALDR*	359
>Bbraunii2	MANVKADYSGQDIKKPDRGVHHFLHVDDFTHDELIEMLKTARKVKDRLKAGDWKYRPFVHKTMAMIFAKPSLRTRVSFEAGFWKLGGYALYLGPDDIQMGKREPVKDTARVLSRYNDVIMARLFSHEDLLELARFAHCPVINGLTDYNHPCQIMGDALTVLENFGSIDGLKIVFIGDGNNIVHSWLRFASRFPKMHFVCCCPEGYDPDQGTVERAKAAGANVEVLHSLQEAVPGADVVYTDVWASMGKKEEAEQRIKAFKALQVNAEVMSMAKPTAIFMHCLPAERDHEVTDDVAESKQSVIFDQAENRMHAQNAIMLHCLGLADEQ*	328
>Ahypogaea1	MAATSLFSCSMHTEMLAPKILKGSDVLCCPKSNFLSMKKSSKLEQMKSILQTDGIHSNALKVERAPYFSVGQKFQLDDVIEAQQFDRDILNAIFEVAQEMESIEKNSPGSQILKGYLMATLFYEPSTRTRLSFESAMKRLGGEVLTTENAREFSSAAKGETLEESHGDLLADTIRTVEGYSDIIVMRHFESGAARRAAATAGIPIINAGDGPGQHPTQALLDVYTIQREIGKLDSIKVGLVGDLANGRTVRSLAYLLAKYKDVKIYFVAPDVVKMKDDIKEYLTSKGVKWEESADLMEVASECDVVYQTRIQKERFGERVDLYEEARGKYIVNKDVLKVMQTHAVVMHPLPRLDEITVDVDADPRAAYFRQAKNGLYIRMALLKLLLVGW*	391
>Ahypogaea2	MEDANTAALRSLIFRFCILPSPQKRSLQAYTFITLRAKMAATSLLSSCCMHMGMAPPKMAANYLSSQPFDHLKLRSFGGPESSEKLKLLHKGDEFLCRVAQVERVPSFSVGQKFQLDDVIEAQQFDRDTLGAIFEVARNMENIERSQILKGYLMATLFYEPSTRTRLSFESAMKRLDTIRTVEGYSDIIVMRHFESGAAKRAAVTAGIPVINAGDGPGEHPTQALLDVYTIEREIGKLDGIKVGLVGDLANGRTVRSLAYLLAKYKDVKIYFVSPEVVKMKDDIKYYLTSKGVEWEESGDLMEVASKCDVVYQTRIQKERFGERFDLYEEARGKYIVNQDVLNVMQKHAVVMHPLPRLDEITVDVDDDPRAAYFRQAKNGLYIRMALLKVLLLGW*	396
>Ahypogaea3	MAATSLLSSCCMHMGMVPPKMAANYLSAQPFDHLKLRSFGGPESSEKLKLLHKGDEFLCRVAQVERVPSFSVGQKFQLDDVIEAQQFDRDTLGAIFEVARNMENIEKSQILKGYLMATLFYEPSTRTRLSFESAMKRLGGEVLTTENAREFSSAAKGETLEDTIRTVEGYSDIIVMRHFESGAAKRAAVTAGIPVINAGDGPGEHPTQALLDVYTIEREIGKLDGIKVGLVGDLANGRTVRSLAYLLAKYKDVKIYFVSPEVVKMKDDIKYYLTSKGVEWEESGDLMEVASKCDVVYQTRIQKERFGERFDLYEEARGKYIVNQDVLNVMQKHAVVMHPLPRLDEITVDVDDDPRAAYFRQAKNGLYIRMALLKVLLLGW*	381
>Ahypogaea4	MAATSLFSCSMHTEMLAPKTLKGSDVLCCPKSNFLSMKKSSKLEQMKTILQTDGIHSNALKVERAPYFSVGQKFQLDDVIEAQQFDRDILNAIFEVAQEMESIEKNSPGSQILKGYLMATLFYEPSTRTRLSFESAMKRLGGEVLTTENAREFSSAAKGETLEDTIRTVEGYSDIIVMRHFESGAARRAAVTAGIPIINAGDGPGQHPTQALLDVYTIQREIGKLDSIKVGLVGDLANGRTVRSLAYLLAKYKDVKIYFVAPDVVKMKDDIKEYLTSKGVKWEESADLMEVASECDVVYQTRIQKERFGERVDLYEKARGKYIVNKDVLKVMQTHAVVMHPLPRLDEITVDVDADPRAAYFRQAKNGLYIRMALLKLLLVGW*	383
>Ptrichocarpa1	MRLAIHPPRAGILSGSSPPATVLGWNVQATRHQPFSLASTVFGVSRQSGRLSTRSRIHSQLLGIQNTPSFSAGKKFQLDDLIEAQQFDREILADIFEVAHEMEKVEKNSPGSQVLKGYLMATLFYEPSTRTRLSFESAMKRLGGEVLTTENAREFSSAAKGETLEDTIRTVEGYSDIIVMRHFESGAAKRAAATAEVPVINAGDGPGQHPTQALLDVYTIDREIGKLDGIKVALVGDLANGRTVRSLAYLLAKYQDVKIYFVSPDVVKMKDDIKDYLTSKRVEWEESADLMEVASKCDVLYQTRIQRERFGKRIDLYEEARGKYIVDHDVLNVMQNHAVVMHPLPRLDEITVDVDADPRAAYFRQAKNGLYIRMALLKLLLVGW*	385
>Ptrichocarpa2	MAAISCHCAVPSKKVSLSSSSSALSTTPLSRCSRFSAVSVPSRASRGRISCQISSSSATSPPPPSSVNGPAKAGMEDFLHISDFDKATIMKILDRAAEVKAVIKSGDRTFLPFKGKTMAMIFAKPSMRTRVSFETGFFLLGGHAIYLGPDDIQMGKREETRDVARVLSRYNDIIMARVFAHQDILDLAKHATVPVINGLTDYNHPCQIMADALTIIEHVGRLEGTKVVYVGDGNNIVHSWLLLAAVIPFHFVCACPKGFEPDAKTVQKAQQAGISKIEITNDPQEAVRGADVVYSDVWASMGQKEEAAHRRQVFQGFQVDENLMKLAGPKAYFMHCLPAERGVEVTDGVIEAPNSIVFPQAENRMHAQNAIMLHALGL*	379
>Cpurpureus1	MDLALRLSGTSATASLTSHLQTLPSSKSSRQWSTKSVFPLRPLSSRNARKLVVRAAEGVDVDIKEGAAKGDVFPSGEWAENFSLLNYEDLSKHYETDLFKPEAQPTTFLADVMSRTIITASPEQSLEEVNRFFSDISGLPVVDRDHKCVGVLSKKDRDKSSSLKTKVKDVMTTPAITLSADKVVSDAAVLMLKNKIHRIPIVNEKNQVVGIVTRTDIFNAMEGGSQDGEKKEGPTHFLHLDDFDKKTLLHILDRAAEVKARLKSGDRSYQPFKGMSMSMIFTKPSMRTRVSFETGFYQLGGHAIYLGPNDIQLGKREETRDIARVLSGYNDIVMARLFGHQDLLDLAKYSSVPIINGLTDYNHPCQIMADVLTINEFIGSIEGLKIVYVGDGNNMVHSW…	623
>Cpurpureus2	MAAAAAAGTGLLFRCEPAGRAEATLSASGSKLQSSFSRSVPCKLQCQSLGMQGKQRGGFGKLIVGSVASPKEASNVAQGTLNNSFPLQDVLEAQQFDRDLLTLIFDVAREMEDVKRGSPEAQQLSGFLMATLFYEPSTRTRLSFESAMKRLGGEVLTTENAREFSSAAKGETLEDTIRTVEGYSDIIVLRHFESGAAKKAADTANIPVINAGDGPGQHPTQALLDMYTIQRELGHLDNIRVGLVGDLANGRTVRSLAYLLAKYDGVKIYFVAPDVVKMKDDIKDHLTASGVDWEESADLMEVAAKCDVIYQTRIQRERFGDRIDLYNSARGKYIVNSEVMDVLPKHGVVLHPLPRLDEITLEVDSDPRAAYFRQAKNGLYIRMALLKLLLLGY*	394
>Bvulgaris1	MATPSSLNMCASNAVIGACNVSKTQKVFMSCSPDLFGKKLVNSMPICSSADFTPLRCSFGVKPVKWESNGEVSTKFGAPCRVVGVKSTNLFSVGQKFQLNDVLEAQQFDRDTLNAIFEVAREMEKVEKNSPGSQVLKGYLMATLFYEPSTRTRLSFESAMKRLGGEVLTTENAREFSSAAKGETLEDTIRTVEGYSDIIVMRHFESGAARRAAATAEIPIINAGDGPGQHPTQALLDVYTIEREIGKLDGISVALVGDLANGRTVRSLAYLLAKYNDVKIYFVAPEVVRMKDDIKEYLTSKNIQWEESADLMEVASKCDVVYQTRIQRERFGERVDLYEEAKGKYIVNRNVLNVMQKHAVVMHPLPRLDEITVDVDEDPRAAYFRQAKNGLYIRMALLK…	406
>Bvulgaris2	MAAISCHSSSLCFDSFSLSSKTSSLSGNSLTHTLRFSDNNFSASTRRIITCQTSSLASSPLSLDSQVKSVKKDFLHITDYDKTTILKILDRAIEVKALLKSGDRSFQPFKGKTMAMIFAKPSMRTRVSFETGFFLLGGHAIYLGPDDIQMGKREETRDVARVLSRYNDIIMARVFAHQDILDLANYATVPVVNGLTDFNHPCQIMADALTMIEHIGSIEGTKVVYVGDGNNIVHSWLLLAAIIPFHFVCACPKGFEPDQKTVQEAQQAGISKIEITNDPKEAVIGADVVYSDVWASMGQKEEAEHRRKGFQGFQVNEELMKLAGSKAYFMHCLPAERGVEVTDGVIEAPNSIVFPQAENRMHAQNAIMLHVLGA*	375
>Bdistachyon1	MAAAAISGGHLVLSSPASSQRLQPLPLQHPSARPIASSAASAARRGLAAAAVSSPAAFSSAGKDAKLIPKDFLHINDFDKDTIMKILNRAIEVKAMIKSGDRSFQPFKGKSMAMIFAKPSMRTRVSFETGFFLLGGHAVYLGPDDIQMGKREETRDVARVLSGYNDIIMARLFAHQDIVDLAKYASVPVINGLTDYNHPCQIMADALTMVEHIGRIENTKVVYVGDGNNIVHSWLLLAAVLPLHFVCACPKGFEPDAKTVEIARSAGSKIEITNDPKEAVKGADVVYTDVWASMGQKEEAEYRKQVFQGFMVDEALMEIAGPKAFLMHCLPAERGVEVTDGAIEAPNSIVFPQAENRMHAQNAIMLHVLGA*	372
>Bdistachyon2	MAAARATLPHPHLPAPSWRTQLKPVPRRVVAASAAPSPALTASLRLGDVIEAQQFDRQALNEIFEVAREMEAVERGSHGSRSRVLEGYLMATLFYEPSTRTRLSFEAAMRRLGGEVLTTENAREFSSAAKGETLEDTIRTVEGYSDIIVLRHFESGAARRAAVTANIPVINAGDGPGQHPTQALLDVYTIKREIGRLDGIKLGLVGDLANGRTVRSLAYLIAKYQNIKIYFVSPDVVKMKDDIKEYLTSQGVEWEESSDLLEVASKCDVIYQTRIQKERFGERIDHYEAARGKYIVDRKVLGVLPKHAVIMHPLPRLDEITVDVDSDPRAAYFRQAKNGLYIRMALLKLLLVGR*	355
>Ptrifoliata1	MASSSCSTCMMNKSSFAPRVINCKKELMFSYLSLVDKLPVHRNSFSLSADVSKSRLLLSHEKSMKWKQTQQLPLRNSIQCQAVETQSTPSFTIGKKFQLDDVIESQQFDRDILNAIFEVAREMERIEKHSPGSQILKGYLMATLFYEPSTRTRLSFESAMKRLGGEVLTTENAREFSSAAKGETLEDTIRTVEGYSDIIVMRHFESGAARRAATTAVIPVINAGDGPGQHPTQALLDVYTIEREIGKLDGIKVGLVGDLANGRTVRSLAYLLAKYQDVKIYFVSPGVVKMKDDIKDYLTSQGVEWEESADLMEVASKCDVVYQTRIQRERFGERTDLYEEARGKYIVDQNVLRVMQKHAVVLHPLPRLDEITVDVDADPRAAYFRQAKNGLYIRMALLK…	406
>Ptrifoliata2	MAAISSCCTYRSGKMPLCASSSSYSGKFLPKQSRFPAMSASAALTFPVLRRSITCQASSATSAPNSIHGKPKAEPTDFLHISDFDKATIMKILDRAAEVKALLKSGDRSFLPFKGKTMCMIFAKPSMRTRVSFETGFSLLGGHAIYLGPDDVQMGKREETRDVARVLSHYNDIIMARVFGHQDILDLAKYATVPVINGLTDYNHPCQIMADALTIIEHIGRLEGTKVVYVGDGNNIVHSWLLMASVIPFHFVCACPKGFEPDKETVEKARKAGISKIEITNDPKEVVQGADVVYSDVWASMGQKEEAAYRKQAFQGFQVDEFLMKLAGPKAYFMHCLPAERGVEVTDGVIEAPYSIVFPQAENRMHAQNAIMLHVLGL*	379
>Ljaponicus1	MTAASLMFSCSTPVGVSHPKMAAKSLAWSPLKSVSCGVFERSKVLHKGDDGIMCKAQAINVESAPLSFSSGQKFQLDDVIEAQQFDRDTLSAIFEIAKSMESIKHNSSGSQMLKGYLMATLFYEPSTRTRLSFESAMKRLGGDVLTTENAREFSSAAKGETLEDTIRTVEGYSDIIVMRHFESGAAKRAAATANIPVINAGDGPGQHPSQALLDVYTIEREIGKLDGIRVGLVGDLANGRTVRSLAYLLAKYQDVKLYFVSPNVVKMKDDIKEYLTSKGVEWEESADLMEVASKCDVVYQTRIQKERFEGKIDLYEQARGKYIVNQDVLNVMQKHAVVMHPLPRLDEIEVNVDDDPRAAYFRQAKNGLYIRMALLKVLLLGW*	383
>Ljaponicus2	MGVISGQCYSTLGSYNKPFFSSQTLRHSTPFSVSSPPPRLRTTISCRAVAAESPLTAKVGLKDFIHIDDFDKDTILKMLDRAIEVKALLKSGDRSFRPFEGKTMSMIFTKPSMRTRVSFETGFSLLGGHAVYLGPDDIQMGKREETRDVARVLSRYNDLIMARVFAHQDILDLAKYATVPVINGLTDYNHPVQIMADALTMIEHIGRVEGTKVVYVGDGNNIVHSWLLLASVIPFHFVCACPKGFEPDAKTVEKARKAGISKIEITNDPKEAVKGADVVYSDVWASMGQKEEAAYRREVFKGFQVDKILMDIAGSKAFFMHCLPAERGVEVTDEVVEAPYSIVFPQAENRMHAQNAIMLHVLGK*	365
>Ljaponicus3	MATISHNFLVQSDTGSFSTVILSPSYFPSSPIFRQFARFPRISTSPFPLKIACRASSVEPSSVTAKTEVKDFLHINDFDKDTITKILNRAIEVKAQIKSGDRTFKPFQGMTLAMVFAKPSLRTHVSFETGFSLLGGHAVYLAPEDIQMGTREETRDVARILSRFTDIIMARVFTHEDILTLSKHATVPVINGLTDYNHPCQIMADAITLIEHLGRVEGNKVAYVGDGNNVVHSWLELASLFPIHFVCASPKGFEPDAKTVEKARQVGISKIEITNDPREAVKGADIVYTDVWASMGQKEEAEKRREAFKGFQVDQSLMDIAGSKALFMHCLPAEKGVEVTEEVIEGPKSIIFPQAENRLHAQNGIMLHVLGK*	373
>Aamericanus1	MASANACSLPSHKCFSTCPPSFIPSVKYSSSSINYKQLTNPPYKQILSSSRFKNDIMCHSLNAEMSSSSLTGDKFQLDDVIEAQQFDRDSLNAIFEVACEMEKIEKNSTGSTILKGYLMATLFYEPSTRTRLSFESAMKRLGGEVLTTENAREFSSAAKGETLEDTIRTVEGYADIIVLRHFESGAAKRAASTASIPVINAGDGPGQHPTQALLDVYTIEREIGRLDGITLGLVGDLANGRTVRSLAYLIAKYQNVS*	258
>Aamericanus2	MSTISCNPSLRSDPRSASSLNVFRRSPSDLSLSPRSLPVNSGGTRRRISCQAISSAAPTASVQDKEKASLKDFLHISDFDRVTILKILDRAAEVKALLKSGDRTFLPFKGKTLAMIFTKPSMRTRVSFETGFFLLGGHAIYLGPDDIQMGKREETRDVARVLSGYNDIIMARVFAHQDILDLAKYATVPVVNGLTDYNHPCQIMADALTIIEHVGHLEGTKVVYVGDGNNIVHSWLLLASIVPFHFVCACPEGFEPDKATVEKARKAGISTIEITNDPKEAVKQADVVYSDVWASMGQKEEATYRKQRFQGFQVDEALMKIAGPKAYFMHCLPAERGVEVTDGVVEAPNSIVFPQAENRMHAQNAVMLHLFGL*	374
>Aamericanus3	MSSTHACSLTTHNGFPTSAPSYTSSLKHSSSGITYKRPLLSNQSSLLTNPPYRRLVSYAKLKKDIRCHSLNIEMPSSAKFQLNDVIEAQQFDRDSLNSIFEVAREMEKIEKNSTGSMMLKGYLMATLFYEPSTRTRLSFESAMKRLGGEVLTTENAREFSSAAKGETLEDTIRTVEGYADIIVLRHFESGAAKRAAHTANIPVINAGDGPGQHPTQALLDVYTIEREVGRLDGITLGLVGDLANGRTVRSLAYLIAKYQNVKIYFVAPDVVKMKDDIKEYLTSRGVEWEESTDLMEVASKCDVVYQTRIQRERFGERVDLYEEARGKYIVDKNVLSVLQKHAIIMHPLPRLDEITVDVDSDPRAAYFRQAKNGLYIRMAILKLSLLG*	388
>Zmarina1	MAATIVGDSCMRFNVSSKSEFFSNQHSTYSSNNLRRKNFFVPATSPSVSSQWPILSKTRISSSISYPSIQSSVEENAKKPLKDFLHISDFNKATITKILEQAIDVKALLKSGDGTFLPFKGKSMAMIFTKPSMRTRVSFETGFFLLGGHAVYLGPDDIQMGKREETRDVARVLSGYNDIIMARVFAHQDILDLAKYGTVPVINGLTDYNHPCQIMADALTIIEHVGRFEGTKVVYIGDGNNIVHSWLLMASIIPIHFVCACPRGFEPDNATVQKARDAGISKIEIVNDPKEAVKGADVVYSDVWASMGQKEEASYRMERFQGFQIDEALMDLAGPKAFFMHCLPAERGVEVTDNVIEAPNSIVFPQAENRMHAQNAIMLHLFGM*	385
>Zmarina2	MCHAVLRVRVKLFLIRLPTLMLWGLMQIVVRHKSSGVPHILANYVNCPIVNGGDGSHAHPTQALLDLFTLKRHFGDVKGKKVAIVGDIKNSRVANSNIELLKRVGVEVILVGPPHFLPQTDLRVYHCIEDVIDEVDVIMSLRAQTERHANQIYASLKDYGTDFCITSKLMGKRDIIILHPGPVHRNVDVDDFMMKDPRSKILEQVKNGKDREPFFFVIDYAAKHFHVLPLAHMHSDILYQLETQTNVTHPFTCNAFDWHKTYPNPQNYTRQINAVKEEIQSGNTYLLNLTAPTKVELPCTLSTLFYSANAPFKLCFKEEFVCFSPERFVKIEANCISTYPMKGTIDASIPHAKELILNDEKEKAEHVMVVDLLRNDLSMVSVNVRVEQFRYVQKIQAGT…	588
>Zmarina3	MTISHLIPVSASWSSFATSNDLGFYPHQVLRYERSHLTCSIRYHQRSSLVVCRSKFDLDDVIEAQQFDRDTLGQIFEVAREMEKIEKNKEVDILKGYLMATLFYEPSTRTRLSFESAMKRLGGEVLTTENAREFSSAAKGETLEDSIRTVEGYSDIIVMRHFESGAARRAASVASIPVINAGDGPGQHPTQALLDVYTIEREIGKLDGIKLGLVGDLANGRTVRSLAYLIAKYSDVKIYFVAPEVVKMKDDIKEYLSSVGVEWEESTDLLEVASKCDVVYQTRIQRERFGERKDLYEQARGKYIVDRNVLGVLPKDAIVMHPLPRLDEITVDVDDDPRAAYFRQAKNGLFIRMAILKLLLLGR*	364
